# Supplementary material for: Visual Analysis of Transcriptome Data in the Context of Anatomical Structures and Biological Networks
Source: Front Plant Sci. 2012 Nov 15;3:252. doi: 10.3389/fpls.2012.00252 (PMC3498740; doi:10.3389/fpls.2012.00252)
Supplement: Supplementary File S2 — Raw data for usecase 1 (ZIP; including homeotic gene-regulatory network in SBGN Activity Flows, HIVE excel template with flower expression data, Electron Microscopic image of the Arabidopsis flower and the corresponding segmented image). [file 33720_Rohn_DataSheet2.ZIP]

Archive with 4 entries (4 files):
- flower genes data.xls
- flower.gml
- Flower_scaled.png
- Flower_scaled.png.labelfield
