# Supplementary material for: Visual Analysis of Transcriptome Data in the Context of Anatomical Structures and Biological Networks
Source: Front Plant Sci. 2012 Nov 15;3:252. doi: 10.3389/fpls.2012.00252 (PMC3498740; doi:10.3389/fpls.2012.00252)
Supplement: Supplementary File S2 — Raw data for usecase 1 (ZIP; including homeotic gene-regulatory network in SBGN Activity Flows, HIVE excel template with flower expression data, Electron Microscopic image of the Arabidopsis flower and the corresponding segmented image). [file 33720_Rohn_DataSheet2.ZIP › flower genes data.xls]

## Sheet: Expdat
Spatial Experiment Data Template
Experiment				Help					Internal Info
Start of Experiment (Date)	2010-04-15			* These fields are optional					V1S
Remark*				Yellow cells allow input
Experiment Name (ID)	Arabidopsis Blüte3			** These cells must contain numbers as 1, 2, 3, ...
Coordinator	Astrid, Hendrik			*** These cells must correlate to the numbers in **
Sequence-Name*
Biological Entity**	1
Species	Arabidopsis
Variety*
Genotype	wt
Growth conditions*
Treatment*
Measurements							Substance	AT4G24540	AT4G35900	AT4G18960	AT1G24260	AT3G23130	AT5G13790	AT5G61850	AT1G69120	AT1G69490	AT3G54340	AT5G20240	AT5G15800	AT3G02310	AT4G09960	AT4G36920	AT2G14210	AT3G47640
							Meas.-Tool*
Biological Entity***	Replicate #	Time	Unit (Time)	Component	Position	Unit (Position)	Unit	relative	relative	relative	relative	relative	relative	relative	relative	relative	relative	relative	relative	relative	relative	relative	relative	relative
1				flower				584.431	403.042	8536.31	11143.3	467.889	698.885	379.523	7309.16	4598.72	15690	25134.2	7917.43	12892.2	3182.64	1607.07	247.919	1350.12
1				pistil				312.926	256.987	4424.89	9459.31	671.919	637.764	205.037	1519.55	2557.22	2643.71	1018.62	11065.1	16680.9	10897.3	1575.37	161.433	965.01
1				carpel				391.775	269.685	4206.38	10898.8	1016.94	894.92	218.849	1276.88	2246.21	4740.02	1235.86	12609.7	22411.7	15333.8	1684.91	188.659	907.291
1				ovary				365.163	268.128	4080.19	7800.91	633.719	631.297	228.604	1620.02	2661.51	4147.33	1564.09	12166.6	17586.5	12122.2	1624.22	175.38	967.495
1				ovule				237.301	240.869	2773.84	9016.81	588.604	897.782	194.677	232.979	4655.34	2148.18	646.851	15433.5	17706.8	15812.4	2814.93	127.527	1102.02
1				stigma				389.134	324.931	10120.7	13593.6	438.656	672.12	242.738	417.712	692.766	1298.57	265.202	11124.4	21434.6	3632.06	1162.64	229.469	904.512
1				petal				234.479	269.551	177.405	22304.4	238.747	350.174	205.275	15397.5	26421.2	41742.2	62907.1	5284.2	15597.1	237.566	3039.8	143.692	2541.1
1				sepal				234.363	222.133	256.288	14569.1	239.9	261.135	210.789	17055.4	25133.5	5012.61	2502.09	8567.92	6392.13	299.84	1671.66	130.566	2050.32
1				stamen				677.651	526.813	13760.8	7916.44	466.195	901.369	454.873	1704.96	2556.13	19219.2	30885.1	7118.63	11152.5	1070.5	1253.24	312.22	1424.79
1				anther				719.761	698.264	508.521	949.554	630.934	706.214	548.899	586.349	662.435	598.255	467.123	1287.79	593.762	450.679	818.336	424.01	635.962
1				pollen				719.761	698.264	508.521	949.554	630.934	706.214	548.899	586.349	662.435	598.255	467.123	1287.79	593.762	450.679	818.336	424.01	635.962
1				abscission zone				953.836	150.276	8701.15	6916.11	192.297	1263.72	152.396	5823.76	5872.48	30568.3	24007.9	12119.9	27532.9	2339.21	1305.54	139.706	872.417
1				pedicel				383.045	271.732	136.845	3640.89	262.274	310.62	258.882	10537.3	1958.59	319.283	503.61	3570.07	339.242	243.99	484.834	140.05	1071.73
1
