# Supplementary material for: Visual Analysis of Transcriptome Data in the Context of Anatomical Structures and Biological Networks
Source: Front Plant Sci. 2012 Nov 15;3:252. doi: 10.3389/fpls.2012.00252 (PMC3498740; doi:10.3389/fpls.2012.00252)
Supplement: Supplementary File S2 — Raw data for usecase 1 (ZIP; including homeotic gene-regulatory network in SBGN Activity Flows, HIVE excel template with flower expression data, Electron Microscopic image of the Arabidopsis flower and the corresponding segmented image). [file 33720_Rohn_DataSheet2.ZIP › flower.gml]

# generated with VANTED 2.01 with HIVE 1.2 at Mon Jul 16 09:23:55 CEST 2012
graph [
  axis_color "#c0c0c0"
  background_coloring "false"
  cluster_colors "51,153,0,255:0,0,0,255;255,255,0,255:0,0,0,255;255,0,0,255:0,0,0,255;0,153,204,255:0,0,0,255;101,76,0,255:0,0,0,255;204,217,255,255:0,0,0,255;230,204,255,255:0,0,0,255;255,204,242,255:0,0,0,255"
  clusterbackground_fill_outer_region "true"
  clusterbackground_grid 15.0
  clusterbackground_low_alpha 0.01
  clusterbackground_radius 80.0
  clusterbackground_space_fill "true"
  connectPriorItems "true"
  grid_color "#c0c0c0"
  hm_gamma 1.0
  hm_lower_bound 177.405
  hm_lower_col "#0000ff"
  hm_middle_bound 31364.8385
  hm_middle_col "#ffffff"
  hm_upper_bound 62907.082
  hm_upper_col "#ff0000"
  mappingresultgraph [
    mappingname "2D Omics Distribution"
  ]
  node_axisWidth 1.0
  node_categoryBackgroundColorA "#e1ffff"
  node_categoryBackgroundColorB "#000000"
  node_categoryBackgroundColorC "#ffffe1"
  node_categoryBackgroundColorIndexA -1
  node_categoryBackgroundColorIndexC -1
  node_chartShapeSize 6.0
  node_chartStdDevLineWidth 4.0
  node_chartStdDevTopWidth 10.0
  node_gridWidth 0.5
  node_halfErrorBar "false"
  node_lineChartFillTimeGaps "true"
  node_lineChartShowLines "true"
  node_lineChartShowShapes "true"
  node_lineChartShowStdDev "false"
  node_lineChartShowStdDevRangeLine "true"
  node_outlineBorderWidth 4.0
  node_plotAxisFontSize 30
  node_plotAxisRotation 0.0
  node_plotAxisSteps 1.0
  node_plotOrientationHor "true"
  node_removeEmptyConditions "false"
  node_showCategoryAxis "false"
  node_showGridCategory "true"
  node_showGridRange "false"
  node_showRangeAxis "false"
  node_usePieScale "true"
  node_useStdErr "false"
  sbgn [
    role "ACTIVITYFLOW"
  ]
  ttestCircleSize 10.0
  directed 1
  node [
    id 1
    zlevel -1

    graphics [
      x -400.0
      y -380.0
      w 60.0
      h 60.0
      fill "#FFFFFF"
      outline "#000000"
      depth 0.0
      frameThickness 2.0
      gradient 0.0
      rounding 5.0
      type "rectangle"
      z_ 0.0
    ]
    label "Flower_scaled.png"
    labelgraphics [
      alignment "center"
      anchor "c"
      color "#000000"
      fontName "Arial"
      fontSize 40
      fontStyle "plain"
      type "text"
    ]
    mapping [
      importedData "<substance id='column 0' name='dummy substance'><line experimentname='Genevestigator' coordinator='Astrid, Hendrik' startdate='9/6/11 11:20 AM' importdate='9/6/11 11:20 AM' genotype='wild type' id='0' name='arabidopsis'><sample id='0' time='-1' unit='-1'><average max='NaN' min='NaN' replicates='0' stddev='NaN'>NaN</average><image replicates='0' position='0.0' pixelsizex='5.0' pixelsizey='5.0' thickness='0.0' id='0' labelurl='hive://Genevestigator/Flower_scaled.png.labelfield' positionInUniverse='-500.0|-500.0|0.0' rotation='0.0|0.0|0.0' segments='239---petal---1.0###171---carpel---1.0###0---none---1.0###109---sepal---1.0###79---stamen---1.0' name='Flower_scaled.png'>hive://Genevestigator/Flower_scaled.png</image></sample></line></substance>@"
    ]
    model [
      filenameurl "hive://Genevestigator/Flower_scaled.png"
      imageHeight 5120.0
      imageThickness 0.0
      imageWidth 5120.0
      labelurl "hive://Genevestigator/Flower_scaled.png.labelfield"
      modelType "IMAGE"
      rotationx 0.0
      rotationy 0.0
      rotationz 0.0
      segments "239---petal---1.0###171---carpel---1.0###0---none---1.0###109---sepal---1.0###79---stamen---1.0"
      shortName "Flower_scaled.png"
    ]
  ]
  node [
    id 2
    zlevel -1

    charting [
      domainAxis "[unit]"
      empty_border_width 2.0
      empty_border_width_vert 2.0
      maxRange 1.0
      max_charts_in_column -1
      minRange 0.0
      rangeAxis "[unit]"
      rangeStepSize 0.0
      show_legend "false"
      useCustomRange "false"
      useCustomRangeSteps "false"
    ]
    graphics [
      x 730.0
      y 690.0
      w 60.0
      h 60.0
      fill "#FFFFFF"
      outline "#000000"
      component "hidden"
      frameThickness 3.0
      gradient 0.0
      rounding 0.0
      type "rectangle"
    ]
    label "FLO10"
    labelgraphics [
      alignment "center"
      anchor "ne"
      color "#000000"
      fontName "Arial"
      fontSize 12
      fontStyle "plain"
      type "text"
    ]
    labelgraphics1 [
      alignment "center"
      anchor "hidden"
      color "#000000"
      fontName "Arial"
      fontSize 12
      fontStyle "plain"
      position [
        localAlign 0.0
        relHor 0.0
        relVert 0.0
      ]
      text "At3g23130"
      type "text"
    ]
    mapping [
      measurementdata "<substance id='column 13' name='AT3G23130'><line experimentname='Arabidopsis Blüte3' coordinator='Astrid, Hendrik' startdate='4/15/10 12:00 AM' importdate='10/7/11 10:30 AM' genotype='wt' id='1' name='Arabidopsis'><sample id='163' time='-1' unit='-1' component='stamen'><average max='466.195' min='466.195' replicates='1' stddev='NaN' unit='relative'>466.195</average><data replicates='-1' unit='relative'>466.195</data></sample><sample id='157' time='-1' unit='-1' component='carpel'><average max='1016.944' min='1016.944' replicates='1' stddev='NaN' unit='relative'>1016.944</average><data replicates='-1' unit='relative'>1016.944</data></sample><sample id='162' time='-1' unit='-1' component='sepal'><average max='239.9' min='239.9' replicates='1' stddev='NaN' unit='relative'>239.9</average><data replicates='-1' unit='relative'>239.9</data></sample><sample id='161' time='-1' unit='-1' component='petal'><average max='238.747' min='238.747' replicates='1' stddev='NaN' unit='relative'>238.747</average><data replicates='-1' unit='relative'>238.747</data></sample></line></substance>@"
    ]
    model [
      networkexpdata "<substance id='column 0' name='dummy substance'><line experimentname='Arabidopsis Blüte' coordinator='Astrid, Hendrik' startdate='10/10/11 2:11 PM' importdate='10/10/11 2:11 PM' genotype='wild type' id='0' name='arabidopsis'><sample id='0' time='-1' unit='-1'><average max='NaN' min='NaN' replicates='0' stddev='NaN'>NaN</average><network name='flower-network.gml' group='unspecified' source='unspecified'>hive://mapping/2D_Omics_Distribution_1318249743546/flower-network.gml</network></sample></line></substance>@"
      pathwayreference "2D_Omics_Distribution_1318249743546/flower-network.gml"
    ]
    oldlabel "At3g23130"
    properties [
      sample_ratio_avg 1.7976931348623157E308
    ]
    sbgn [
      role "BIOLOGICALACTIVITY"
    ]
    src [
      fileName "hive://mapping/2D_Omics_Distribution_1318249743546/flower-network.gml"
    ]
    suppressExtrapolatedImageBorder "true"
    visualmarker "0"
  ]
  node [
    id 3
    zlevel -1

    charting [
      domainAxis "[unit]"
      empty_border_width 2.0
      empty_border_width_vert 2.0
      maxRange 1.0
      max_charts_in_column -1
      minRange 0.0
      rangeAxis "[unit]"
      rangeStepSize 0.0
      show_legend "false"
      useCustomRange "false"
      useCustomRangeSteps "false"
    ]
    graphics [
      x 860.0
      y 580.0
      w 60.0
      h 60.0
      fill "#FFFFFF"
      outline "#000000"
      component "hidden"
      frameThickness 3.0
      gradient 0.0
      rounding 0.0
      type "rectangle"
    ]
    label "NAP"
    labelgraphics [
      alignment "center"
      anchor "n"
      color "#000000"
      fontName "Arial"
      fontSize 12
      fontStyle "plain"
      type "text"
    ]
    labelgraphics1 [
      alignment "center"
      anchor "hidden"
      color "#000000"
      fontName "Arial"
      fontSize 12
      fontStyle "plain"
      position [
        localAlign 0.0
        relHor 0.0
        relVert 0.0
      ]
      text "At1g69490"
      type "text"
    ]
    mapping [
      measurementdata "<substance id='column 17' name='AT1G69490'><line experimentname='Arabidopsis Blüte3' coordinator='Astrid, Hendrik' startdate='4/15/10 12:00 AM' importdate='10/7/11 10:30 AM' genotype='wt' id='1' name='Arabidopsis'><sample id='93' time='-1' unit='-1' component='stamen'><average max='2556.128' min='2556.128' replicates='1' stddev='NaN' unit='relative'>2556.128</average><data replicates='-1' unit='relative'>2556.128</data></sample><sample id='91' time='-1' unit='-1' component='petal'><average max='26421.24' min='26421.24' replicates='1' stddev='NaN' unit='relative'>26421.24</average><data replicates='-1' unit='relative'>26421.24</data></sample><sample id='92' time='-1' unit='-1' component='sepal'><average max='25133.52' min='25133.52' replicates='1' stddev='NaN' unit='relative'>25133.52</average><data replicates='-1' unit='relative'>25133.52</data></sample><sample id='87' time='-1' unit='-1' component='carpel'><average max='2246.208' min='2246.208' replicates='1' stddev='NaN' unit='relative'>2246.208</average><data replicates='-1' unit='relative'>2246.208</data></sample></line></substance>@"
    ]
    model [
      pathwayreference "2D_Omics_Distribution_1318249743546/flower-network.gml"
    ]
    oldlabel "At1g69490"
    properties [
      sample_ratio_avg 1.7976931348623157E308
    ]
    sbgn [
      role "BIOLOGICALACTIVITY"
    ]
    src [
      fileName "hive://mapping/2D_Omics_Distribution_1318249743546/flower-network.gml"
    ]
    suppressExtrapolatedImageBorder "true"
    visualmarker "0"
  ]
  node [
    id 4
    zlevel -1

    charting [
      domainAxis "[unit]"
      empty_border_width 2.0
      empty_border_width_vert 2.0
      maxRange 1.0
      max_charts_in_column -1
      minRange 0.0
      rangeAxis "[unit]"
      rangeStepSize 0.0
      show_legend "false"
      useCustomRange "false"
      useCustomRangeSteps "false"
    ]
    graphics [
      x 310.0
      y 570.0
      w 60.0
      h 60.0
      fill "#FFFFFF"
      outline "#000000"
      component "hidden"
      frameThickness 3.0
      gradient 0.0
      rounding 0.0
      type "rectangle"
    ]
    label "AGL24"
    labelgraphics [
      alignment "center"
      anchor "n"
      color "#000000"
      fontName "Arial"
      fontSize 12
      fontStyle "plain"
      type "text"
    ]
    labelgraphics1 [
      alignment "center"
      anchor "hidden"
      color "#000000"
      fontName "Arial"
      fontSize 12
      fontStyle "plain"
      position [
        localAlign 0.0
        relHor 0.0
        relVert 0.0
      ]
      text "AT4G24540"
      type "text"
    ]
    mapping [
      measurementdata "<substance id='column 9' name='AT4G24540'><line experimentname='Arabidopsis Blüte3' coordinator='Astrid, Hendrik' startdate='4/15/10 12:00 AM' importdate='10/7/11 10:30 AM' genotype='wt' id='1' name='Arabidopsis'><sample id='73' time='-1' unit='-1' component='carpel'><average max='391.775' min='391.775' replicates='1' stddev='NaN' unit='relative'>391.775</average><data replicates='-1' unit='relative'>391.775</data></sample><sample id='78' time='-1' unit='-1' component='sepal'><average max='234.363' min='234.363' replicates='1' stddev='NaN' unit='relative'>234.363</average><data replicates='-1' unit='relative'>234.363</data></sample><sample id='77' time='-1' unit='-1' component='petal'><average max='234.479' min='234.479' replicates='1' stddev='NaN' unit='relative'>234.479</average><data replicates='-1' unit='relative'>234.479</data></sample><sample id='79' time='-1' unit='-1' component='stamen'><average max='677.651' min='677.651' replicates='1' stddev='NaN' unit='relative'>677.651</average><data replicates='-1' unit='relative'>677.651</data></sample></line></substance>@"
    ]
    model [
      pathwayreference "2D_Omics_Distribution_1318249743546/flower-network.gml"
    ]
    oldlabel "AT4G24540"
    sbgn [
      role "BIOLOGICALACTIVITY"
    ]
    src [
      fileName "hive://mapping/2D_Omics_Distribution_1318249743546/flower-network.gml"
    ]
    suppressExtrapolatedImageBorder "true"
    visualmarker "0"
  ]
  node [
    id 5
    zlevel -1

    charting [
      domainAxis "[unit]"
      empty_border_width 2.0
      empty_border_width_vert 2.0
      maxRange 1.0
      max_charts_in_column -1
      minRange 0.0
      rangeAxis "[unit]"
      rangeStepSize 0.0
      show_legend "false"
      useCustomRange "false"
      useCustomRangeSteps "false"
    ]
    graphics [
      x 230.0
      y 470.0
      w 60.0
      h 60.0
      fill "#FFFFFF"
      outline "#000000"
      component "hidden"
      frameThickness 3.0
      gradient 0.0
      rounding 0.0
      type "rectangle"
    ]
    label "FD"
    labelgraphics [
      alignment "center"
      anchor "n"
      color "#000000"
      fontName "Arial"
      fontSize 12
      fontStyle "plain"
      type "text"
    ]
    labelgraphics1 [
      alignment "center"
      anchor "hidden"
      color "#000000"
      fontName "Arial"
      fontSize 12
      fontStyle "plain"
      position [
        localAlign 0.0
        relHor 0.0
        relVert 0.0
      ]
      text "AT4g35900"
      type "text"
    ]
    mapping [
      measurementdata "<substance id='column 10' name='AT4G35900'><line experimentname='Arabidopsis Blüte3' coordinator='Astrid, Hendrik' startdate='4/15/10 12:00 AM' importdate='10/7/11 10:30 AM' genotype='wt' id='1' name='Arabidopsis'><sample id='218' time='-1' unit='-1' component='sepal'><average max='222.133' min='222.133' replicates='1' stddev='NaN' unit='relative'>222.133</average><data replicates='-1' unit='relative'>222.133</data></sample><sample id='219' time='-1' unit='-1' component='stamen'><average max='526.813' min='526.813' replicates='1' stddev='NaN' unit='relative'>526.813</average><data replicates='-1' unit='relative'>526.813</data></sample><sample id='217' time='-1' unit='-1' component='petal'><average max='269.551' min='269.551' replicates='1' stddev='NaN' unit='relative'>269.551</average><data replicates='-1' unit='relative'>269.551</data></sample><sample id='213' time='-1' unit='-1' component='carpel'><average max='269.685' min='269.685' replicates='1' stddev='NaN' unit='relative'>269.685</average><data replicates='-1' unit='relative'>269.685</data></sample></line></substance>@"
    ]
    model [
      pathwayreference "2D_Omics_Distribution_1318249743546/flower-network.gml"
    ]
    oldlabel "AT4g35900"
    sbgn [
      role "BIOLOGICALACTIVITY"
    ]
    src [
      fileName "hive://mapping/2D_Omics_Distribution_1318249743546/flower-network.gml"
    ]
    suppressExtrapolatedImageBorder "true"
    visualmarker "0"
  ]
  node [
    id 6
    zlevel -1

    charting [
      domainAxis "[unit]"
      empty_border_width 2.0
      empty_border_width_vert 2.0
      maxRange 1.0
      max_charts_in_column -1
      minRange 0.0
      rangeAxis "[unit]"
      rangeStepSize 0.0
      show_legend "false"
      useCustomRange "false"
      useCustomRangeSteps "false"
    ]
    cluster [
      cluster "1"
    ]
    graphics [
      x 460.0
      y 350.0
      w 60.0
      h 60.0
      fill "#99FF99"
      outline "#000000"
      component "hidden"
      frameThickness 3.0
      gradient 0.0
      rounding 0.0
      type "rectangle"
    ]
    label "AP1"
    labelgraphics [
      alignment "center"
      anchor "n"
      color "#000000"
      fontName "Arial"
      fontSize 12
      fontStyle "plain"
      type "text"
    ]
    labelgraphics1 [
      alignment "center"
      anchor "hidden"
      color "#000000"
      fontName "Arial"
      fontSize 12
      fontStyle "plain"
      position [
        localAlign 0.0
        relHor 0.0
        relVert 0.0
      ]
      text "At1g69120"
      type "text"
    ]
    mapping [
      measurementdata "<substance id='column 16' name='AT1G69120'><line experimentname='Arabidopsis Blüte3' coordinator='Astrid, Hendrik' startdate='4/15/10 12:00 AM' importdate='10/7/11 10:30 AM' genotype='wt' id='1' name='Arabidopsis'><sample id='143' time='-1' unit='-1' component='carpel'><average max='1276.875' min='1276.875' replicates='1' stddev='NaN' unit='relative'>1276.875</average><data replicates='-1' unit='relative'>1276.875</data></sample><sample id='147' time='-1' unit='-1' component='petal'><average max='15397.5' min='15397.5' replicates='1' stddev='NaN' unit='relative'>15397.5</average><data replicates='-1' unit='relative'>15397.5</data></sample><sample id='149' time='-1' unit='-1' component='stamen'><average max='1704.963' min='1704.963' replicates='1' stddev='NaN' unit='relative'>1704.963</average><data replicates='-1' unit='relative'>1704.963</data></sample><sample id='148' time='-1' unit='-1' component='sepal'><average max='17055.359' min='17055.359' replicates='1' stddev='NaN' unit='relative'>17055.359</average><data replicates='-1' unit='relative'>17055.359</data></sample></line></substance>@"
    ]
    model [
      pathwayreference "2D_Omics_Distribution_1318249743546/flower-network.gml"
    ]
    oldlabel "At1g69120"
    sbgn [
      role "BIOLOGICALACTIVITY"
    ]
    src [
      fileName "hive://mapping/2D_Omics_Distribution_1318249743546/flower-network.gml"
    ]
    suppressExtrapolatedImageBorder "true"
    visualmarker "0"
  ]
  node [
    id 7
    zlevel -1

    charting [
      domainAxis "[unit]"
      empty_border_width 2.0
      empty_border_width_vert 2.0
      maxRange 1.0
      max_charts_in_column -1
      minRange 0.0
      rangeAxis "[unit]"
      rangeStepSize 0.0
      show_legend "false"
      useCustomRange "false"
      useCustomRangeSteps "false"
    ]
    graphics [
      x 410.0
      y 690.0
      w 60.0
      h 60.0
      fill "#FFFFFF"
      outline "#000000"
      component "hidden"
      frameThickness 3.0
      gradient 0.0
      rounding 0.0
      type "rectangle"
    ]
    label "LFY"
    labelgraphics [
      alignment "center"
      anchor "nw"
      color "#000000"
      fontName "Arial"
      fontSize 12
      fontStyle "plain"
      type "text"
    ]
    labelgraphics1 [
      alignment "center"
      anchor "hidden"
      color "#000000"
      fontName "Arial"
      fontSize 12
      fontStyle "plain"
      position [
        localAlign 0.0
        relHor 0.0
        relVert 0.0
      ]
      text "At5g61850"
      type "text"
    ]
    mapping [
      measurementdata "<substance id='column 15' name='AT5G61850'><line experimentname='Arabidopsis Blüte3' coordinator='Astrid, Hendrik' startdate='4/15/10 12:00 AM' importdate='10/7/11 10:30 AM' genotype='wt' id='1' name='Arabidopsis'><sample id='3' time='-1' unit='-1' component='carpel'><average max='218.849' min='218.849' replicates='1' stddev='NaN' unit='relative'>218.849</average><data replicates='-1' unit='relative'>218.849</data></sample><sample id='9' time='-1' unit='-1' component='stamen'><average max='454.873' min='454.873' replicates='1' stddev='NaN' unit='relative'>454.873</average><data replicates='-1' unit='relative'>454.873</data></sample><sample id='7' time='-1' unit='-1' component='petal'><average max='205.275' min='205.275' replicates='1' stddev='NaN' unit='relative'>205.275</average><data replicates='-1' unit='relative'>205.275</data></sample><sample id='8' time='-1' unit='-1' component='sepal'><average max='210.789' min='210.789' replicates='1' stddev='NaN' unit='relative'>210.789</average><data replicates='-1' unit='relative'>210.789</data></sample></line></substance>@"
    ]
    model [
      pathwayreference "2D_Omics_Distribution_1318249743546/flower-network.gml"
    ]
    oldlabel "At5g61850"
    properties [
      sample_ratio_avg 1.7976931348623157E308
    ]
    sbgn [
      role "BIOLOGICALACTIVITY"
    ]
    src [
      fileName "hive://mapping/2D_Omics_Distribution_1318249743546/flower-network.gml"
    ]
    suppressExtrapolatedImageBorder "true"
    visualmarker "0"
  ]
  node [
    id 8
    zlevel -1

    charting [
      domainAxis "[unit]"
      empty_border_width 2.0
      empty_border_width_vert 2.0
      maxRange 1.0
      max_charts_in_column -1
      minRange 0.0
      rangeAxis "[unit]"
      rangeStepSize 0.0
      show_legend "false"
      useCustomRange "false"
      useCustomRangeSteps "false"
    ]
    cluster [
      cluster "3"
    ]
    graphics [
      x 730.0
      y 350.0
      w 60.0
      h 60.0
      fill "#FF6666"
      outline "#000000"
      component "hidden"
      frameThickness 3.0
      gradient 0.0
      rounding 0.0
      type "rectangle"
    ]
    label "AG"
    labelgraphics [
      alignment "center"
      anchor "n"
      color "#000000"
      fontName "Arial"
      fontSize 12
      fontStyle "plain"
      type "text"
    ]
    labelgraphics1 [
      alignment "center"
      anchor "hidden"
      color "#000000"
      fontName "Arial"
      fontSize 12
      fontStyle "plain"
      position [
        localAlign 0.0
        relHor 0.0
        relVert 0.0
      ]
      text "At4g18960"
      type "text"
    ]
    mapping [
      measurementdata "<substance id='column 11' name='AT4G18960'><line experimentname='Arabidopsis Blüte3' coordinator='Astrid, Hendrik' startdate='4/15/10 12:00 AM' importdate='10/7/11 10:30 AM' genotype='wt' id='1' name='Arabidopsis'><sample id='59' time='-1' unit='-1' component='carpel'><average max='4206.377' min='4206.377' replicates='1' stddev='NaN' unit='relative'>4206.377</average><data replicates='-1' unit='relative'>4206.377</data></sample><sample id='64' time='-1' unit='-1' component='sepal'><average max='256.288' min='256.288' replicates='1' stddev='NaN' unit='relative'>256.288</average><data replicates='-1' unit='relative'>256.288</data></sample><sample id='63' time='-1' unit='-1' component='petal'><average max='177.405' min='177.405' replicates='1' stddev='NaN' unit='relative'>177.405</average><data replicates='-1' unit='relative'>177.405</data></sample><sample id='65' time='-1' unit='-1' component='stamen'><average max='13760.812' min='13760.812' replicates='1' stddev='NaN' unit='relative'>13760.812</average><data replicates='-1' unit='relative'>13760.812</data></sample></line></substance>@"
    ]
    model [
      pathwayreference "2D_Omics_Distribution_1318249743546/flower-network.gml"
    ]
    properties [
      sample_ratio_avg 1.7976931348623157E308
    ]
    sbgn [
      role "BIOLOGICALACTIVITY"
    ]
    src [
      fileName "hive://mapping/2D_Omics_Distribution_1318249743546/flower-network.gml"
    ]
    suppressExtrapolatedImageBorder "true"
    visualmarker "0"
  ]
  node [
    id 9
    zlevel -1

    charting [
      domainAxis "[unit]"
      empty_border_width 2.0
      empty_border_width_vert 2.0
      maxRange 1.0
      max_charts_in_column -1
      minRange 0.0
      rangeAxis "[unit]"
      rangeStepSize 0.0
      show_legend "false"
      useCustomRange "false"
      useCustomRangeSteps "false"
    ]
    graphics [
      x 560.0
      y 690.0
      w 60.0
      h 60.0
      fill "#FFFFFF"
      outline "#000000"
      component "hidden"
      frameThickness 3.0
      gradient 0.0
      rounding 0.0
      type "rectangle"
    ]
    label "AGL15"
    labelgraphics [
      alignment "center"
      anchor "nw"
      color "#000000"
      fontName "Arial"
      fontSize 12
      fontStyle "plain"
      type "text"
    ]
    labelgraphics1 [
      alignment "center"
      anchor "hidden"
      color "#000000"
      fontName "Arial"
      fontSize 12
      fontStyle "plain"
      position [
        localAlign 0.0
        relHor 0.0
        relVert 0.0
      ]
      text "At5g13790"
      type "text"
    ]
    mapping [
      measurementdata "<substance id='column 14' name='AT5G13790'><line experimentname='Arabidopsis Blüte3' coordinator='Astrid, Hendrik' startdate='4/15/10 12:00 AM' importdate='10/7/11 10:30 AM' genotype='wt' id='1' name='Arabidopsis'><sample id='22' time='-1' unit='-1' component='sepal'><average max='261.135' min='261.135' replicates='1' stddev='NaN' unit='relative'>261.135</average><data replicates='-1' unit='relative'>261.135</data></sample><sample id='21' time='-1' unit='-1' component='petal'><average max='350.174' min='350.174' replicates='1' stddev='NaN' unit='relative'>350.174</average><data replicates='-1' unit='relative'>350.174</data></sample><sample id='23' time='-1' unit='-1' component='stamen'><average max='901.369' min='901.369' replicates='1' stddev='NaN' unit='relative'>901.369</average><data replicates='-1' unit='relative'>901.369</data></sample><sample id='17' time='-1' unit='-1' component='carpel'><average max='894.92' min='894.92' replicates='1' stddev='NaN' unit='relative'>894.92</average><data replicates='-1' unit='relative'>894.92</data></sample></line></substance>@"
    ]
    model [
      pathwayreference "2D_Omics_Distribution_1318249743546/flower-network.gml"
    ]
    oldlabel "At5g13790"
    properties [
      sample_ratio_avg 1.7976931348623157E308
    ]
    sbgn [
      role "BIOLOGICALACTIVITY"
    ]
    src [
      fileName "hive://mapping/2D_Omics_Distribution_1318249743546/flower-network.gml"
    ]
    suppressExtrapolatedImageBorder "true"
    visualmarker "0"
  ]
  node [
    id 10
    zlevel -1

    charting [
      domainAxis "[unit]"
      empty_border_width 2.0
      empty_border_width_vert 2.0
      maxRange 1.0
      max_charts_in_column -1
      minRange 0.0
      rangeAxis "[unit]"
      rangeStepSize 0.0
      show_legend "false"
      useCustomRange "false"
      useCustomRangeSteps "false"
    ]
    cluster [
      cluster "2"
    ]
    graphics [
      x 630.0
      y 210.0
      w 60.0
      h 60.0
      fill "#FFFF00"
      outline "#000000"
      component "hidden"
      frameThickness 3.0
      gradient 0.0
      rounding 0.0
      type "rectangle"
    ]
    label "PI"
    labelgraphics [
      alignment "center"
      anchor "n"
      color "#000000"
      fontName "Arial"
      fontSize 12
      fontStyle "plain"
      type "text"
    ]
    labelgraphics1 [
      alignment "center"
      anchor "hidden"
      color "#000000"
      fontName "Arial"
      fontSize 12
      fontStyle "plain"
      position [
        localAlign 0.0
        relHor 0.0
        relVert 0.0
      ]
      text "At5g20240"
      type "text"
    ]
    mapping [
      measurementdata "<substance id='column 19' name='AT5G20240'><line experimentname='Arabidopsis Blüte3' coordinator='Astrid, Hendrik' startdate='4/15/10 12:00 AM' importdate='10/7/11 10:30 AM' genotype='wt' id='1' name='Arabidopsis'><sample id='49' time='-1' unit='-1' component='petal'><average max='62907.082' min='62907.082' replicates='1' stddev='NaN' unit='relative'>62907.082</average><data replicates='-1' unit='relative'>62907.082</data></sample><sample id='51' time='-1' unit='-1' component='stamen'><average max='30885.062' min='30885.062' replicates='1' stddev='NaN' unit='relative'>30885.062</average><data replicates='-1' unit='relative'>30885.062</data></sample><sample id='45' time='-1' unit='-1' component='carpel'><average max='1235.857' min='1235.857' replicates='1' stddev='NaN' unit='relative'>1235.857</average><data replicates='-1' unit='relative'>1235.857</data></sample><sample id='50' time='-1' unit='-1' component='sepal'><average max='2502.086' min='2502.086' replicates='1' stddev='NaN' unit='relative'>2502.086</average><data replicates='-1' unit='relative'>2502.086</data></sample></line></substance>@"
    ]
    model [
      pathwayreference "2D_Omics_Distribution_1318249743546/flower-network.gml"
    ]
    oldlabel "At5g20240"
    properties [
      sample_ratio_avg 1.7976931348623157E308
    ]
    sbgn [
      role "BIOLOGICALACTIVITY"
    ]
    src [
      fileName "hive://mapping/2D_Omics_Distribution_1318249743546/flower-network.gml"
    ]
    suppressExtrapolatedImageBorder "true"
    visualmarker "0"
  ]
  node [
    id 11
    zlevel 1

    cluster [
      cluster "2"
    ]
    graphics [
      x 590.0
      y 300.0
      w 60.0
      h 25.0
      fill "#FFFF00"
      outline "#000000"
      frameThickness 2.0
      gradient 0.0
      rounding 0.0
      type "rectangle"
    ]
    label "AP3-PI"
    labelgraphics [
      alignment "center"
      anchor "c"
      color "#000000"
      fontName "Arial"
      fontSize 14
      fontStyle "plain"
      type "text"
    ]
    labelgraphics1 [
      alignment "center"
      anchor "btl"
      color "#000000"
      fontName "Arial"
      fontSize 10
      fontStyle "cutrect"
      position [
        localAlign 0.0
        relHor 0.0
        relVert 0.0
      ]
      text "<html>&nbsp;&nbsp;&nbsp;&nbsp;&nbsp;"
      type "text"
    ]
    model [
      pathwayreference "2D_Omics_Distribution_1318249743546/flower-network.gml"
    ]
    oldlabel "At3g54340"
    sbgn [
      role "BIOLOGICALACTIVITY"
    ]
    src [
      fileName "hive://mapping/2D_Omics_Distribution_1318249743546/flower-network.gml"
    ]
  ]
  node [
    id 12
    zlevel -1

    charting [
      domainAxis "[unit]"
      empty_border_width 2.0
      empty_border_width_vert 2.0
      maxRange 1.0
      max_charts_in_column -1
      minRange 0.0
      rangeAxis "[unit]"
      rangeStepSize 0.0
      show_legend "false"
      useCustomRange "false"
      useCustomRangeSteps "false"
    ]
    cluster [
      cluster "2"
    ]
    graphics [
      x 550.0
      y 210.0
      w 60.0
      h 60.0
      fill "#FFFF00"
      outline "#000000"
      component "hidden"
      frameThickness 3.0
      gradient 0.0
      rounding 0.0
      type "rectangle"
    ]
    label "AP3"
    labelgraphics [
      alignment "center"
      anchor "n"
      color "#000000"
      fontName "Arial"
      fontSize 12
      fontStyle "plain"
      type "text"
    ]
    labelgraphics1 [
      alignment "center"
      anchor "hidden"
      color "#000000"
      fontName "Arial"
      fontSize 12
      fontStyle "plain"
      position [
        localAlign 0.0
        relHor 0.0
        relVert 0.0
      ]
      text "At3g54340"
      type "text"
    ]
    mapping [
      measurementdata "<substance id='column 18' name='AT3G54340'><line experimentname='Arabidopsis Blüte3' coordinator='Astrid, Hendrik' startdate='4/15/10 12:00 AM' importdate='10/7/11 10:30 AM' genotype='wt' id='1' name='Arabidopsis'><sample id='199' time='-1' unit='-1' component='carpel'><average max='4740.02' min='4740.02' replicates='1' stddev='NaN' unit='relative'>4740.02</average><data replicates='-1' unit='relative'>4740.02</data></sample><sample id='205' time='-1' unit='-1' component='stamen'><average max='19219.184' min='19219.184' replicates='1' stddev='NaN' unit='relative'>19219.184</average><data replicates='-1' unit='relative'>19219.184</data></sample><sample id='204' time='-1' unit='-1' component='sepal'><average max='5012.612' min='5012.612' replicates='1' stddev='NaN' unit='relative'>5012.612</average><data replicates='-1' unit='relative'>5012.612</data></sample><sample id='203' time='-1' unit='-1' component='petal'><average max='41742.184' min='41742.184' replicates='1' stddev='NaN' unit='relative'>41742.184</average><data replicates='-1' unit='relative'>41742.184</data></sample></line></substance>@"
    ]
    model [
      pathwayreference "2D_Omics_Distribution_1318249743546/flower-network.gml"
    ]
    oldlabel "At5g20240"
    properties [
      sample_ratio_avg 1.7976931348623157E308
    ]
    sbgn [
      role "BIOLOGICALACTIVITY"
    ]
    src [
      fileName "hive://mapping/2D_Omics_Distribution_1318249743546/flower-network.gml"
    ]
    suppressExtrapolatedImageBorder "true"
    visualmarker "0"
  ]
  node [
    id 13
    zlevel -1

    charting [
      domainAxis "[unit]"
      empty_border_width 2.0
      empty_border_width_vert 2.0
      maxRange 1.0
      max_charts_in_column -1
      minRange 0.0
      rangeAxis "[unit]"
      rangeStepSize 0.0
      show_legend "false"
      useCustomRange "false"
      useCustomRangeSteps "false"
    ]
    cluster [
      cluster "4"
    ]
    graphics [
      x 860.0
      y 430.0
      w 60.0
      h 60.0
      fill "#0099FF"
      outline "#000000"
      component "hidden"
      frameThickness 3.0
      gradient 0.0
      rounding 0.0
      type "rectangle"
    ]
    label "AGL11"
    labelgraphics [
      alignment "center"
      anchor "n"
      color "#000000"
      fontName "Arial"
      fontSize 12
      fontStyle "plain"
      type "text"
    ]
    labelgraphics1 [
      alignment "center"
      anchor "hidden"
      color "#000000"
      fontName "Arial"
      fontSize 12
      fontStyle "plain"
      position [
        localAlign 0.0
        relHor 0.0
        relVert 0.0
      ]
      text "At4g09960"
      type "text"
    ]
    mapping [
      measurementdata "<substance id='column 22' name='AT4G09960'><line experimentname='Arabidopsis Blüte3' coordinator='Astrid, Hendrik' startdate='4/15/10 12:00 AM' importdate='10/7/11 10:30 AM' genotype='wt' id='1' name='Arabidopsis'><sample id='233' time='-1' unit='-1' component='stamen'><average max='1070.496' min='1070.496' replicates='1' stddev='NaN' unit='relative'>1070.496</average><data replicates='-1' unit='relative'>1070.496</data></sample><sample id='231' time='-1' unit='-1' component='petal'><average max='237.566' min='237.566' replicates='1' stddev='NaN' unit='relative'>237.566</average><data replicates='-1' unit='relative'>237.566</data></sample><sample id='232' time='-1' unit='-1' component='sepal'><average max='299.84' min='299.84' replicates='1' stddev='NaN' unit='relative'>299.84</average><data replicates='-1' unit='relative'>299.84</data></sample><sample id='227' time='-1' unit='-1' component='carpel'><average max='15333.793' min='15333.793' replicates='1' stddev='NaN' unit='relative'>15333.793</average><data replicates='-1' unit='relative'>15333.793</data></sample></line></substance>@"
    ]
    model [
      pathwayreference "2D_Omics_Distribution_1318249743546/flower-network.gml"
    ]
    oldlabel "At5g13790"
    properties [
      sample_ratio_avg 1.7976931348623157E308
    ]
    sbgn [
      role "BIOLOGICALACTIVITY"
    ]
    src [
      fileName "hive://mapping/2D_Omics_Distribution_1318249743546/flower-network.gml"
    ]
    suppressExtrapolatedImageBorder "true"
    visualmarker "0"
  ]
  node [
    id 14
    zlevel -1

    charting [
      domainAxis "[unit]"
      empty_border_width 2.0
      empty_border_width_vert 2.0
      maxRange 1.0
      max_charts_in_column -1
      minRange 0.0
      rangeAxis "[unit]"
      rangeStepSize 0.0
      show_legend "false"
      useCustomRange "false"
      useCustomRangeSteps "false"
    ]
    cluster [
      cluster "1"
    ]
    graphics [
      x 330.0
      y 350.0
      w 60.0
      h 60.0
      fill "#99FF99"
      outline "#000000"
      component "hidden"
      frameThickness 3.0
      gradient 0.0
      rounding 0.0
      type "rectangle"
    ]
    label "AP2"
    labelgraphics [
      alignment "center"
      anchor "n"
      color "#000000"
      fontName "Arial"
      fontSize 12
      fontStyle "plain"
      type "text"
    ]
    labelgraphics1 [
      alignment "center"
      anchor "hidden"
      color "#000000"
      fontName "Arial"
      fontSize 12
      fontStyle "plain"
      position [
        localAlign 0.0
        relHor 0.0
        relVert 0.0
      ]
      text "AT4G36920"
      type "text"
    ]
    mapping [
      measurementdata "<substance id='column 23' name='AT4G36920'><line experimentname='Arabidopsis Blüte3' coordinator='Astrid, Hendrik' startdate='4/15/10 12:00 AM' importdate='10/7/11 10:30 AM' genotype='wt' id='1' name='Arabidopsis'><sample id='176' time='-1' unit='-1' component='sepal'><average max='1671.66' min='1671.66' replicates='1' stddev='NaN' unit='relative'>1671.66</average><data replicates='-1' unit='relative'>1671.66</data></sample><sample id='177' time='-1' unit='-1' component='stamen'><average max='1253.236' min='1253.236' replicates='1' stddev='NaN' unit='relative'>1253.236</average><data replicates='-1' unit='relative'>1253.236</data></sample><sample id='175' time='-1' unit='-1' component='petal'><average max='3039.802' min='3039.802' replicates='1' stddev='NaN' unit='relative'>3039.802</average><data replicates='-1' unit='relative'>3039.802</data></sample><sample id='171' time='-1' unit='-1' component='carpel'><average max='1684.912' min='1684.912' replicates='1' stddev='NaN' unit='relative'>1684.912</average><data replicates='-1' unit='relative'>1684.912</data></sample></line></substance>@"
    ]
    model [
      pathwayreference "2D_Omics_Distribution_1318249743546/flower-network.gml"
    ]
    sbgn [
      role "BIOLOGICALACTIVITY"
    ]
    src [
      fileName "hive://mapping/2D_Omics_Distribution_1318249743546/flower-network.gml"
    ]
    suppressExtrapolatedImageBorder "true"
    visualmarker "0"
  ]
  node [
    id 15
    zlevel -1

    charting [
      background_color1 "#000000"
      domainAxis "[unit]"
      empty_border_width 2.0
      empty_border_width_vert 2.0
      maxRange 1.0
      max_charts_in_column -1
      minRange 0.0
      rangeAxis "[unit]"
      rangeStepSize 0.0
      show_legend "false"
      useCustomRange "false"
      useCustomRangeSteps "false"
    ]
    cluster [
      cluster "5"
    ]
    graphics [
      x 610.0
      y 530.0
      w 60.0
      h 60.0
      fill "#AF870D"
      outline "#000000"
      component "hidden"
      frameThickness 3.0
      gradient 0.0
      rounding 0.0
      type "rectangle"
    ]
    label "<html>SEP1/SEP2/SEP3<br>"
    labelgraphics [
      alignment "center"
      anchor "n"
      color "#000000"
      fontName "Arial"
      fontSize 12
      fontStyle "plain"
      type "text"
    ]
    labelgraphics1 [
      alignment "center"
      anchor "hidden"
      color "#000000"
      fontName "Arial"
      fontSize 12
      fontStyle "plain"
      position [
        localAlign 0.0
        relHor 0.0
        relVert 0.0
      ]
      text "At1g24260"
      type "text"
    ]
    mapping [
      measurementdata "<substance id='column 12' name='AT1G24260'><line experimentname='Arabidopsis Blüte3' coordinator='Astrid, Hendrik' startdate='4/15/10 12:00 AM' importdate='10/7/11 10:30 AM' genotype='wt' id='1' name='Arabidopsis'><sample id='119' time='-1' unit='-1' component='petal'><average max='22304.432' min='22304.432' replicates='1' stddev='NaN' unit='relative'>22304.432</average><data replicates='-1' unit='relative'>22304.432</data></sample><sample id='121' time='-1' unit='-1' component='stamen'><average max='7916.439' min='7916.439' replicates='1' stddev='NaN' unit='relative'>7916.439</average><data replicates='-1' unit='relative'>7916.439</data></sample><sample id='115' time='-1' unit='-1' component='carpel'><average max='10898.846' min='10898.846' replicates='1' stddev='NaN' unit='relative'>10898.846</average><data replicates='-1' unit='relative'>10898.846</data></sample><sample id='120' time='-1' unit='-1' component='sepal'><average max='14569.057' min='14569.057' replicates='1' stddev='NaN' unit='relative'>14569.057</average><data replicates='-1' unit='relative'>14569.057</data></sample></line></substance>@"
    ]
    model [
      pathwayreference "2D_Omics_Distribution_1318249743546/flower-network.gml"
    ]
    oldlabel "At1g24260"
    properties [
      sample_ratio_avg 1.7976931348623157E308
    ]
    sbgn [
      role "BIOLOGICALACTIVITY"
    ]
    src [
      fileName "hive://mapping/2D_Omics_Distribution_1318249743546/flower-network.gml"
    ]
    suppressExtrapolatedImageBorder "true"
    visualmarker "0"
  ]
  edge [
    id 1
    source 5
    target 6
    cluster [
      cluster "Activation"
    ]
    graphics [
      fill "#000000"
      outline "#000000"
      arrow "last"
      arrowheadstyle "stimulation"
      frameThickness 1.5
      gradient 0.0
      rounding 5.0
      thickness 15.0
    ]
    label ""
    labelgraphics [
      alignment "center"
      anchor "c"
      color "#000000"
      fontName "Arial"
      fontSize 12
      fontStyle "plain"
      position [
        absHor 0.0
        absVert 0.0
        alignSegment 0
        relAlign 0.5
      ]
      type "text"
    ]
    model [
      pathwayreference "2D_Omics_Distribution_1318249743546/flower-network.gml"
    ]
    sbgn [
      role "POSITIVEINFLUENCE"
    ]
    src [
      fileName "hive://mapping/2D_Omics_Distribution_1318249743546/flower-network.gml"
    ]
  ]
  edge [
    id 2
    source 6
    target 4
    cluster [
      cluster "Repression"
    ]
    graphics [
      fill "#000000"
      outline "#000000"
      arrow "last"
      arrowheadstyle "inhibitor"
      frameThickness 1.5
      gradient 0.0
      rounding 5.0
      thickness 15.0
    ]
    label ""
    labelgraphics [
      alignment "center"
      anchor "c"
      color "#000000"
      fontName "Arial"
      fontSize 12
      fontStyle "plain"
      position [
        absHor 0.0
        absVert 0.0
        alignSegment 0
        relAlign 0.5
      ]
      type "text"
    ]
    model [
      pathwayreference "2D_Omics_Distribution_1318249743546/flower-network.gml"
    ]
    sbgn [
      role "NEGATIVEINFLUENCE"
    ]
    src [
      fileName "hive://mapping/2D_Omics_Distribution_1318249743546/flower-network.gml"
    ]
  ]
  edge [
    id 3
    source 7
    target 6
    cluster [
      cluster "Activation"
    ]
    graphics [
      fill "#000000"
      outline "#000000"
      arrow "last"
      arrowheadstyle "stimulation"
      frameThickness 1.5
      gradient 0.0
      rounding 5.0
      thickness 15.0
    ]
    label ""
    labelgraphics [
      alignment "center"
      anchor "c"
      color "#000000"
      fontName "Arial"
      fontSize 12
      fontStyle "plain"
      position [
        absHor 0.0
        absVert 0.0
        alignSegment 0
        relAlign 0.5
      ]
      type "text"
    ]
    model [
      pathwayreference "2D_Omics_Distribution_1318249743546/flower-network.gml"
    ]
    sbgn [
      role "POSITIVEINFLUENCE"
    ]
    src [
      fileName "hive://mapping/2D_Omics_Distribution_1318249743546/flower-network.gml"
    ]
  ]
  edge [
    id 4
    source 7
    target 8
    cluster [
      cluster "Activation"
    ]
    graphics [
      fill "#000000"
      outline "#000000"
      Line [
        point [ x 0.0 y 0.0 ]
        point [ x 510.0 y 510.0 ]
        point [ x 584.0 y 456.0 ]
        point [ x 0.0 y 0.0 ]
      ]
      arrow "last"
      arrowheadstyle "stimulation"
      frameThickness 1.5
      gradient 0.0
      rounding 5.0
      smooth 1
      thickness 15.0
    ]
    label ""
    labelgraphics [
      alignment "center"
      anchor "c"
      color "#000000"
      fontName "Arial"
      fontSize 12
      fontStyle "plain"
      position [
        absHor 0.0
        absVert 0.0
        alignSegment 0
        relAlign 0.5
      ]
      type "text"
    ]
    model [
      pathwayreference "2D_Omics_Distribution_1318249743546/flower-network.gml"
    ]
    sbgn [
      role "POSITIVEINFLUENCE"
    ]
    src [
      fileName "hive://mapping/2D_Omics_Distribution_1318249743546/flower-network.gml"
    ]
  ]
  edge [
    id 5
    source 8
    target 2
    cluster [
      cluster "Activation"
    ]
    graphics [
      fill "#000000"
      outline "#000000"
      arrow "last"
      arrowheadstyle "stimulation"
      frameThickness 1.5
      gradient 0.0
      rounding 5.0
      thickness 15.0
    ]
    label ""
    labelgraphics [
      alignment "center"
      anchor "c"
      color "#000000"
      fontName "Arial"
      fontSize 12
      fontStyle "plain"
      position [
        absHor 0.0
        absVert 0.0
        alignSegment 0
        relAlign 0.5
      ]
      type "text"
    ]
    model [
      pathwayreference "2D_Omics_Distribution_1318249743546/flower-network.gml"
    ]
    sbgn [
      role "POSITIVEINFLUENCE"
    ]
    src [
      fileName "hive://mapping/2D_Omics_Distribution_1318249743546/flower-network.gml"
    ]
  ]
  edge [
    id 6
    source 8
    target 8
    cluster [
      cluster "Activation"
    ]
    graphics [
      fill "#000000"
      outline "#000000"
      Line [
        point [ x 0.0 y 0.0 ]
        point [ x 795.0 y 322.5 ]
        point [ x 795.0 y 377.5 ]
        point [ x 0.0 y 0.0 ]
      ]
      arrow "last"
      arrowheadstyle "stimulation"
      frameThickness 1.5
      gradient 0.0
      rounding 5.0
      smooth 1
      thickness 15.0
    ]
    label ""
    labelgraphics [
      alignment "center"
      anchor "c"
      color "#000000"
      fontName "Arial"
      fontSize 12
      fontStyle "plain"
      position [
        absHor 0.0
        absVert 0.0
        alignSegment 0
        relAlign 0.5
      ]
      type "text"
    ]
    model [
      pathwayreference "2D_Omics_Distribution_1318249743546/flower-network.gml"
    ]
    sbgn [
      role "POSITIVEINFLUENCE"
    ]
    src [
      fileName "hive://mapping/2D_Omics_Distribution_1318249743546/flower-network.gml"
    ]
  ]
  edge [
    id 7
    source 9
    target 2
    cluster [
      cluster "Unknown"
    ]
    graphics [
      fill "#000000"
      outline "#000000"
      arrow "last"
      arrowheadstyle "modulation"
      frameThickness 1.5
      gradient 0.0
      rounding 5.0
      thickness 15.0
    ]
    label ""
    labelgraphics [
      alignment "center"
      anchor "c"
      color "#000000"
      fontName "Arial"
      fontSize 12
      fontStyle "plain"
      position [
        absHor 0.0
        absVert 0.0
        alignSegment 0
        relAlign 0.5
      ]
      type "text"
    ]
    model [
      pathwayreference "2D_Omics_Distribution_1318249743546/flower-network.gml"
    ]
    sbgn [
      role "UNKNOWNINFLUENCE"
    ]
    src [
      fileName "hive://mapping/2D_Omics_Distribution_1318249743546/flower-network.gml"
    ]
  ]
  edge [
    id 8
    source 9
    target 3
    cluster [
      cluster "Unknown"
    ]
    graphics [
      fill "#000000"
      outline "#000000"
      Line [
        point [ x 0.0 y 0.0 ]
        point [ x 690.0 y 610.0 ]
        point [ x 0.0 y 0.0 ]
      ]
      arrow "last"
      arrowheadstyle "modulation"
      frameThickness 1.5
      gradient 0.0
      rounding 5.0
      smooth 1
      thickness 15.0
    ]
    label ""
    labelgraphics [
      alignment "center"
      anchor "c"
      color "#000000"
      fontName "Arial"
      fontSize 12
      fontStyle "plain"
      position [
        absHor 0.0
        absVert 0.0
        alignSegment 0
        relAlign 0.5
      ]
      type "text"
    ]
    model [
      pathwayreference "2D_Omics_Distribution_1318249743546/flower-network.gml"
    ]
    sbgn [
      role "UNKNOWNINFLUENCE"
    ]
    src [
      fileName "hive://mapping/2D_Omics_Distribution_1318249743546/flower-network.gml"
    ]
  ]
  edge [
    id 9
    source 9
    target 7
    cluster [
      cluster "Unknown"
    ]
    graphics [
      fill "#000000"
      outline "#000000"
      arrow "last"
      arrowheadstyle "modulation"
      frameThickness 1.5
      gradient 0.0
      rounding 5.0
      thickness 15.0
    ]
    label ""
    labelgraphics [
      alignment "center"
      anchor "c"
      color "#000000"
      fontName "Arial"
      fontSize 12
      fontStyle "plain"
      position [
        absHor 0.0
        absVert 0.0
        alignSegment 0
        relAlign 0.5
      ]
      type "text"
    ]
    model [
      pathwayreference "2D_Omics_Distribution_1318249743546/flower-network.gml"
    ]
    sbgn [
      role "UNKNOWNINFLUENCE"
    ]
    src [
      fileName "hive://mapping/2D_Omics_Distribution_1318249743546/flower-network.gml"
    ]
  ]
  edge [
    id 10
    source 9
    target 8
    cluster [
      cluster "Unknown"
    ]
    graphics [
      fill "#000000"
      outline "#000000"
      Line [
        point [ x 0.0 y 0.0 ]
        point [ x 770.0 y 500.0 ]
        point [ x 0.0 y 0.0 ]
      ]
      arrow "last"
      arrowheadstyle "modulation"
      frameThickness 1.5
      gradient 0.0
      rounding 5.0
      smooth 1
      thickness 15.0
    ]
    label ""
    labelgraphics [
      alignment "center"
      anchor "c"
      color "#000000"
      fontName "Arial"
      fontSize 12
      fontStyle "plain"
      position [
        absHor 0.0
        absVert 0.0
        alignSegment 0
        relAlign 0.5
      ]
      type "text"
    ]
    model [
      pathwayreference "2D_Omics_Distribution_1318249743546/flower-network.gml"
    ]
    sbgn [
      role "UNKNOWNINFLUENCE"
    ]
    src [
      fileName "hive://mapping/2D_Omics_Distribution_1318249743546/flower-network.gml"
    ]
  ]
  edge [
    id 11
    source 9
    target 9
    cluster [
      cluster "Activation"
    ]
    graphics [
      fill "#000000"
      outline "#000000"
      Line [
        point [ x 0.0 y 0.0 ]
        point [ x 625.0 y 662.5 ]
        point [ x 625.0 y 717.5 ]
        point [ x 0.0 y 0.0 ]
      ]
      arrow "last"
      arrowheadstyle "stimulation"
      frameThickness 1.5
      gradient 0.0
      rounding 5.0
      smooth 1
      thickness 15.0
    ]
    label ""
    labelgraphics [
      alignment "center"
      anchor "c"
      color "#000000"
      fontName "Arial"
      fontSize 12
      fontStyle "plain"
      position [
        absHor 0.0
        absVert 0.0
        alignSegment 0
        relAlign 0.5
      ]
      type "text"
    ]
    model [
      pathwayreference "2D_Omics_Distribution_1318249743546/flower-network.gml"
    ]
    sbgn [
      role "POSITIVEINFLUENCE"
    ]
    src [
      fileName "hive://mapping/2D_Omics_Distribution_1318249743546/flower-network.gml"
    ]
  ]
  edge [
    id 12
    source 6
    target 11
    cluster [
      cluster "Activation"
    ]
    graphics [
      fill "#000000"
      outline "#000000"
      Line [
        point [ x 0.0 y 0.0 ]
        point [ x 510.0 y 291.0 ]
        point [ x 0.0 y 0.0 ]
      ]
      arrow "last"
      arrowheadstyle "stimulation"
      frameThickness 1.5
      gradient 0.0
      rounding 5.0
      smooth 1
      thickness 15.0
    ]
    label ""
    labelgraphics [
      alignment "center"
      anchor "c"
      color "#000000"
      fontName "Arial"
      fontSize 12
      fontStyle "plain"
      position [
        absHor 0.0
        absVert 0.0
        alignSegment 0
        relAlign 0.5
      ]
      type "text"
    ]
    model [
      pathwayreference "2D_Omics_Distribution_1318249743546/flower-network.gml"
    ]
    sbgn [
      role "POSITIVEINFLUENCE"
    ]
    src [
      fileName "hive://mapping/2D_Omics_Distribution_1318249743546/flower-network.gml"
    ]
  ]
  edge [
    id 13
    source 7
    target 11
    cluster [
      cluster "Activation"
    ]
    graphics [
      fill "#000000"
      outline "#000000"
      arrow "last"
      arrowheadstyle "stimulation"
      docking [
        target "-0.7;2.0"
      ]
      frameThickness 1.5
      gradient 0.0
      rounding 5.0
      thickness 15.0
    ]
    label ""
    labelgraphics [
      alignment "center"
      anchor "c"
      color "#000000"
      fontName "Arial"
      fontSize 12
      fontStyle "plain"
      position [
        absHor 0.0
        absVert 0.0
        alignSegment 0
        relAlign 0.5
      ]
      type "text"
    ]
    model [
      pathwayreference "2D_Omics_Distribution_1318249743546/flower-network.gml"
    ]
    sbgn [
      role "POSITIVEINFLUENCE"
    ]
    src [
      fileName "hive://mapping/2D_Omics_Distribution_1318249743546/flower-network.gml"
    ]
  ]
  edge [
    id 14
    source 11
    target 2
    cluster [
      cluster "Activation"
    ]
    graphics [
      fill "#000000"
      outline "#000000"
      Line [
        point [ x 0.0 y 0.0 ]
        point [ x 688.0 y 487.0 ]
        point [ x 0.0 y 0.0 ]
      ]
      arrow "last"
      arrowheadstyle "stimulation"
      docking [
        target "-0.4;-2.0"
      ]
      frameThickness 1.5
      gradient 0.0
      rounding 5.0
      smooth 1
      thickness 15.0
    ]
    label ""
    labelgraphics [
      alignment "center"
      anchor "c"
      color "#000000"
      fontName "Arial"
      fontSize 12
      fontStyle "plain"
      position [
        absHor 0.0
        absVert 0.0
        alignSegment 0
        relAlign 0.5
      ]
      type "text"
    ]
    model [
      pathwayreference "2D_Omics_Distribution_1318249743546/flower-network.gml"
    ]
    sbgn [
      role "POSITIVEINFLUENCE"
    ]
    src [
      fileName "hive://mapping/2D_Omics_Distribution_1318249743546/flower-network.gml"
    ]
  ]
  edge [
    id 15
    source 11
    target 3
    cluster [
      cluster "Activation"
    ]
    graphics [
      fill "#000000"
      outline "#000000"
      arrow "last"
      arrowheadstyle "stimulation"
      frameThickness 1.5
      gradient 0.0
      rounding 5.0
      thickness 15.0
    ]
    label ""
    labelgraphics [
      alignment "center"
      anchor "c"
      color "#000000"
      fontName "Arial"
      fontSize 12
      fontStyle "plain"
      position [
        absHor 0.0
        absVert 0.0
        alignSegment 0
        relAlign 0.5
      ]
      type "text"
    ]
    model [
      pathwayreference "2D_Omics_Distribution_1318249743546/flower-network.gml"
    ]
    sbgn [
      role "POSITIVEINFLUENCE"
    ]
    src [
      fileName "hive://mapping/2D_Omics_Distribution_1318249743546/flower-network.gml"
    ]
  ]
  edge [
    id 16
    source 11
    target 6
    cluster [
      cluster "Repression"
    ]
    graphics [
      fill "#000000"
      outline "#000000"
      Line [
        point [ x 0.0 y 0.0 ]
        point [ x 530.0 y 339.0 ]
        point [ x 0.0 y 0.0 ]
      ]
      arrow "last"
      arrowheadstyle "inhibitor"
      docking [
        source "-2.0;2.0"
      ]
      frameThickness 1.5
      gradient 0.0
      rounding 5.0
      smooth 1
      thickness 15.0
    ]
    label ""
    labelgraphics [
      alignment "center"
      anchor "c"
      color "#000000"
      fontName "Arial"
      fontSize 12
      fontStyle "plain"
      position [
        absHor 0.0
        absVert 0.0
        alignSegment 0
        relAlign 0.5
      ]
      type "text"
    ]
    model [
      pathwayreference "2D_Omics_Distribution_1318249743546/flower-network.gml"
    ]
    sbgn [
      role "NEGATIVEINFLUENCE"
    ]
    src [
      fileName "hive://mapping/2D_Omics_Distribution_1318249743546/flower-network.gml"
    ]
  ]
  edge [
    id 17
    source 8
    target 11
    cluster [
      cluster "Activation"
    ]
    graphics [
      fill "#000000"
      outline "#000000"
      arrow "last"
      arrowheadstyle "stimulation"
      docking [
        target "2.0;0.0"
      ]
      frameThickness 1.5
      gradient 0.0
      rounding 5.0
      thickness 15.0
    ]
    label ""
    labelgraphics [
      alignment "center"
      anchor "c"
      color "#000000"
      fontName "Arial"
      fontSize 12
      fontStyle "plain"
      position [
        absHor 0.0
        absVert 0.0
        alignSegment 0
        relAlign 0.5
      ]
      type "text"
    ]
    model [
      pathwayreference "2D_Omics_Distribution_1318249743546/flower-network.gml"
    ]
    sbgn [
      role "POSITIVEINFLUENCE"
    ]
    src [
      fileName "hive://mapping/2D_Omics_Distribution_1318249743546/flower-network.gml"
    ]
  ]
  edge [
    id 18
    source 9
    target 11
    cluster [
      cluster "Unknown"
    ]
    graphics [
      fill "#000000"
      outline "#000000"
      Line [
        point [ x 0.0 y 0.0 ]
        point [ x 530.0 y 420.0 ]
        point [ x 0.0 y 0.0 ]
      ]
      arrow "last"
      arrowheadstyle "modulation"
      frameThickness 1.5
      gradient 0.0
      rounding 5.0
      smooth 1
      thickness 15.0
    ]
    label ""
    labelgraphics [
      alignment "center"
      anchor "c"
      color "#000000"
      fontName "Arial"
      fontSize 12
      fontStyle "plain"
      position [
        absHor 0.0
        absVert 0.0
        alignSegment 0
        relAlign 0.5
      ]
      type "text"
    ]
    model [
      pathwayreference "2D_Omics_Distribution_1318249743546/flower-network.gml"
    ]
    sbgn [
      role "UNKNOWNINFLUENCE"
    ]
    src [
      fileName "hive://mapping/2D_Omics_Distribution_1318249743546/flower-network.gml"
    ]
  ]
  edge [
    id 19
    source 12
    target 11
    graphics [
      fill "#000000"
      outline "#000000"
      arrow "last"
      arrowheadstyle "stimulation"
      docking [
        target "0.3;-2.0"
      ]
      frameThickness 1.5
      gradient 0.0
      rounding 5.0
      thickness 15.0
    ]
    model [
      pathwayreference "2D_Omics_Distribution_1318249743546/flower-network.gml"
    ]
    sbgn [
      role "POSITIVEINFLUENCE"
    ]
    src [
      fileName "hive://mapping/2D_Omics_Distribution_1318249743546/flower-network.gml"
    ]
  ]
  edge [
    id 20
    source 10
    target 11
    graphics [
      fill "#000000"
      outline "#000000"
      arrow "last"
      arrowheadstyle "stimulation"
      docking [
        target "0.5;-2.0"
      ]
      frameThickness 1.5
      gradient 0.0
      rounding 5.0
      type "org.graffiti.plugins.views.defaults.PolyLineEdgeShape"
      thickness 15.0
    ]
    model [
      pathwayreference "2D_Omics_Distribution_1318249743546/flower-network.gml"
    ]
    sbgn [
      role "POSITIVEINFLUENCE"
    ]
    src [
      fileName "hive://mapping/2D_Omics_Distribution_1318249743546/flower-network.gml"
    ]
  ]
  edge [
    id 21
    source 15
    target 15
    graphics [
      fill "#000000"
      outline "#000000"
      Line [
        point [ x 0.0 y 0.0 ]
        point [ x 675.0 y 502.5 ]
        point [ x 675.0 y 557.5 ]
        point [ x 0.0 y 0.0 ]
      ]
      arrow "last"
      arrowheadstyle "stimulation"
      frameThickness 1.5
      gradient 0.0
      rounding 5.0
      smooth 1
      thickness 15.0
    ]
    model [
      pathwayreference "2D_Omics_Distribution_1318249743546/flower-network.gml"
    ]
    sbgn [
      role "POSITIVEINFLUENCE"
    ]
    src [
      fileName "hive://mapping/2D_Omics_Distribution_1318249743546/flower-network.gml"
    ]
  ]
  edge [
    id 22
    source 15
    target 2
    cluster [
      cluster "Unknown"
    ]
    graphics [
      fill "#000000"
      outline "#000000"
      arrow "last"
      arrowheadstyle "modulation"
      frameThickness 1.5
      gradient 0.0
      rounding 5.0
      thickness 15.0
    ]
    label ""
    labelgraphics [
      alignment "center"
      anchor "c"
      color "#000000"
      fontName "Arial"
      fontSize 12
      fontStyle "plain"
      position [
        absHor 0.0
        absVert 0.0
        alignSegment 0
        relAlign 0.5
      ]
      type "text"
    ]
    model [
      pathwayreference "2D_Omics_Distribution_1318249743546/flower-network.gml"
    ]
    sbgn [
      role "UNKNOWNINFLUENCE"
    ]
    src [
      fileName "hive://mapping/2D_Omics_Distribution_1318249743546/flower-network.gml"
    ]
  ]
  edge [
    id 23
    source 15
    target 3
    cluster [
      cluster "Unknown"
    ]
    graphics [
      fill "#000000"
      outline "#000000"
      arrow "last"
      arrowheadstyle "modulation"
      frameThickness 1.5
      gradient 0.0
      rounding 5.0
      thickness 15.0
    ]
    label ""
    labelgraphics [
      alignment "center"
      anchor "c"
      color "#000000"
      fontName "Arial"
      fontSize 12
      fontStyle "plain"
      position [
        absHor 0.0
        absVert 0.0
        alignSegment 0
        relAlign 0.5
      ]
      type "text"
    ]
    model [
      pathwayreference "2D_Omics_Distribution_1318249743546/flower-network.gml"
    ]
    sbgn [
      role "UNKNOWNINFLUENCE"
    ]
    src [
      fileName "hive://mapping/2D_Omics_Distribution_1318249743546/flower-network.gml"
    ]
  ]
  edge [
    id 24
    source 15
    target 5
    cluster [
      cluster "Unknown"
    ]
    graphics [
      fill "#000000"
      outline "#000000"
      arrow "last"
      arrowheadstyle "modulation"
      frameThickness 1.5
      gradient 0.0
      rounding 5.0
      type "org.graffiti.plugins.views.defaults.PolyLineEdgeShape"
      thickness 15.0
    ]
    label ""
    labelgraphics [
      alignment "center"
      anchor "c"
      color "#000000"
      fontName "Arial"
      fontSize 12
      fontStyle "plain"
      position [
        absHor 0.0
        absVert 0.0
        alignSegment 0
        relAlign 0.5
      ]
      type "text"
    ]
    model [
      pathwayreference "2D_Omics_Distribution_1318249743546/flower-network.gml"
    ]
    sbgn [
      role "UNKNOWNINFLUENCE"
    ]
    src [
      fileName "hive://mapping/2D_Omics_Distribution_1318249743546/flower-network.gml"
    ]
  ]
  edge [
    id 25
    source 15
    target 4
    cluster [
      cluster "Repression"
    ]
    graphics [
      fill "#000000"
      outline "#000000"
      arrow "last"
      arrowheadstyle "inhibitor"
      frameThickness 1.5
      gradient 0.0
      rounding 5.0
      type "org.graffiti.plugins.views.defaults.PolyLineEdgeShape"
      thickness 15.0
    ]
    label ""
    labelgraphics [
      alignment "center"
      anchor "c"
      color "#000000"
      fontName "Arial"
      fontSize 12
      fontStyle "plain"
      position [
        absHor 0.0
        absVert 0.0
        alignSegment 0
        relAlign 0.5
      ]
      type "text"
    ]
    model [
      pathwayreference "2D_Omics_Distribution_1318249743546/flower-network.gml"
    ]
    sbgn [
      role "NEGATIVEINFLUENCE"
    ]
    src [
      fileName "hive://mapping/2D_Omics_Distribution_1318249743546/flower-network.gml"
    ]
  ]
  edge [
    id 26
    source 15
    target 6
    cluster [
      cluster "Activation"
    ]
    graphics [
      fill "#000000"
      outline "#000000"
      arrow "last"
      arrowheadstyle "stimulation"
      frameThickness 1.5
      gradient 0.0
      rounding 5.0
      thickness 15.0
    ]
    label ""
    labelgraphics [
      alignment "center"
      anchor "c"
      color "#000000"
      fontName "Arial"
      fontSize 12
      fontStyle "plain"
      position [
        absHor 0.0
        absVert 0.0
        alignSegment 0
        relAlign 0.5
      ]
      type "text"
    ]
    model [
      pathwayreference "2D_Omics_Distribution_1318249743546/flower-network.gml"
    ]
    sbgn [
      role "POSITIVEINFLUENCE"
    ]
    src [
      fileName "hive://mapping/2D_Omics_Distribution_1318249743546/flower-network.gml"
    ]
  ]
  edge [
    id 27
    source 15
    target 7
    cluster [
      cluster "Unknown"
    ]
    graphics [
      fill "#000000"
      outline "#000000"
      arrow "last"
      arrowheadstyle "modulation"
      frameThickness 1.5
      gradient 0.0
      rounding 5.0
      thickness 15.0
    ]
    label ""
    labelgraphics [
      alignment "center"
      anchor "c"
      color "#000000"
      fontName "Arial"
      fontSize 12
      fontStyle "plain"
      position [
        absHor 0.0
        absVert 0.0
        alignSegment 0
        relAlign 0.5
      ]
      type "text"
    ]
    model [
      pathwayreference "2D_Omics_Distribution_1318249743546/flower-network.gml"
    ]
    sbgn [
      role "UNKNOWNINFLUENCE"
    ]
    src [
      fileName "hive://mapping/2D_Omics_Distribution_1318249743546/flower-network.gml"
    ]
  ]
  edge [
    id 28
    source 15
    target 8
    cluster [
      cluster "Activation"
    ]
    graphics [
      fill "#000000"
      outline "#000000"
      arrow "last"
      arrowheadstyle "stimulation"
      frameThickness 1.5
      gradient 0.0
      rounding 5.0
      smooth 1
      thickness 15.0
    ]
    label ""
    labelgraphics [
      alignment "center"
      anchor "c"
      color "#000000"
      fontName "Arial"
      fontSize 12
      fontStyle "plain"
      position [
        absHor 0.0
        absVert 0.0
        alignSegment 0
        relAlign 0.5
      ]
      type "text"
    ]
    model [
      pathwayreference "2D_Omics_Distribution_1318249743546/flower-network.gml"
    ]
    sbgn [
      role "POSITIVEINFLUENCE"
    ]
    src [
      fileName "hive://mapping/2D_Omics_Distribution_1318249743546/flower-network.gml"
    ]
  ]
  edge [
    id 29
    source 15
    target 9
    cluster [
      cluster "Activation"
    ]
    graphics [
      fill "#000000"
      outline "#000000"
      arrow "last"
      arrowheadstyle "stimulation"
      frameThickness 1.5
      gradient 0.0
      rounding 5.0
      thickness 15.0
    ]
    label ""
    labelgraphics [
      alignment "center"
      anchor "c"
      color "#000000"
      fontName "Arial"
      fontSize 12
      fontStyle "plain"
      position [
        absHor 0.0
        absVert 0.0
        alignSegment 0
        relAlign 0.5
      ]
      type "text"
    ]
    model [
      pathwayreference "2D_Omics_Distribution_1318249743546/flower-network.gml"
    ]
    sbgn [
      role "POSITIVEINFLUENCE"
    ]
    src [
      fileName "hive://mapping/2D_Omics_Distribution_1318249743546/flower-network.gml"
    ]
  ]
  edge [
    id 30
    source 15
    target 11
    cluster [
      cluster "Activation"
    ]
    graphics [
      fill "#000000"
      outline "#000000"
      arrow "last"
      arrowheadstyle "stimulation"
      frameThickness 1.5
      gradient 0.0
      rounding 5.0
      thickness 15.0
    ]
    label ""
    labelgraphics [
      alignment "center"
      anchor "c"
      color "#000000"
      fontName "Arial"
      fontSize 12
      fontStyle "plain"
      position [
        absHor 0.0
        absVert 0.0
        alignSegment 0
        relAlign 0.5
      ]
      type "text"
    ]
    model [
      pathwayreference "2D_Omics_Distribution_1318249743546/flower-network.gml"
    ]
    sbgn [
      role "POSITIVEINFLUENCE"
    ]
    src [
      fileName "hive://mapping/2D_Omics_Distribution_1318249743546/flower-network.gml"
    ]
  ]
  edge [
    id 31
    source 15
    target 14
    graphics [
      fill "#000000"
      outline "#000000"
      arrow "last"
      arrowheadstyle "modulation"
      frameThickness 1.5
      gradient 0.0
      rounding 5.0
      thickness 15.0
    ]
    model [
      pathwayreference "2D_Omics_Distribution_1318249743546/flower-network.gml"
    ]
    sbgn [
      role "UNKNOWNINFLUENCE"
    ]
    src [
      fileName "hive://mapping/2D_Omics_Distribution_1318249743546/flower-network.gml"
    ]
  ]
  edge [
    id 32
    source 11
    target 11
    cluster [
      cluster "Activation"
    ]
    graphics [
      fill "#000000"
      outline "#000000"
      Line [
        point [ x 0.0 y 0.0 ]
        point [ x 655.0 y 327.5 ]
        point [ x 655.0 y 272.5 ]
        point [ x 0.0 y 0.0 ]
      ]
      arrow "last"
      arrowheadstyle "stimulation"
      frameThickness 1.5
      gradient 0.0
      rounding 5.0
      smooth 1
      thickness 15.0
    ]
    label ""
    labelgraphics [
      alignment "center"
      anchor "c"
      color "#000000"
      fontName "Arial"
      fontSize 12
      fontStyle "plain"
      position [
        absHor 0.0
        absVert 0.0
        alignSegment 0
        relAlign 0.5
      ]
      type "text"
    ]
    model [
      pathwayreference "2D_Omics_Distribution_1318249743546/flower-network.gml"
    ]
    sbgn [
      role "POSITIVEINFLUENCE"
    ]
    src [
      fileName "hive://mapping/2D_Omics_Distribution_1318249743546/flower-network.gml"
    ]
  ]
  edge [
    id 33
    source 14
    target 14
    cluster [
      cluster "Repression"
    ]
    graphics [
      fill "#000000"
      outline "#000000"
      Line [
        point [ x 0.0 y 0.0 ]
        point [ x 401.78145823443276 y 383.09765589591865 ]
        point [ x 401.78145823443276 y 328.09765589591865 ]
        point [ x 0.0 y 0.0 ]
      ]
      arrow "last"
      arrowheadstyle "inhibitor"
      frameThickness 1.5
      gradient 0.0
      rounding 5.0
      smooth 1
      thickness 15.0
    ]
    label ""
    labelgraphics [
      alignment "center"
      anchor "c"
      color "#000000"
      fontName "Arial"
      fontSize 12
      fontStyle "plain"
      position [
        absHor 0.0
        absVert 0.0
        alignSegment 0
        relAlign 0.5
      ]
      type "text"
    ]
    model [
      pathwayreference "2D_Omics_Distribution_1318249743546/flower-network.gml"
    ]
    sbgn [
      role "NEGATIVEINFLUENCE"
    ]
    src [
      fileName "hive://mapping/2D_Omics_Distribution_1318249743546/flower-network.gml"
    ]
  ]
]
