# Supplementary material for: Visual Analysis of Transcriptome Data in the Context of Anatomical Structures and Biological Networks
Source: Front Plant Sci. 2012 Nov 15;3:252. doi: 10.3389/fpls.2012.00252 (PMC3498740; doi:10.3389/fpls.2012.00252)
Supplement: Supplementary File S3 — Raw data for usecase 2 (ZIP; including AFLB3/LEC1 gene-regulatory network in SBGN Process Descriptions, HIVE excel template with seed expression data, schematic image of the Arabidopsis seed stages and the corresponding segmented image, high-resolution image of Figure 4A). [file 33720_Rohn_DataSheet3.ZIP]

Archive with 5 entries (5 files):
- seed TF_daten.xls
- seed_dev_montage4.png
- seed_dev_montage4.png.labelfield
- seeddev.gml
- Figure 4A HR.jpg
