# Supplementary material for: Visual Analysis of Transcriptome Data in the Context of Anatomical Structures and Biological Networks
Source: Front Plant Sci. 2012 Nov 15;3:252. doi: 10.3389/fpls.2012.00252 (PMC3498740; doi:10.3389/fpls.2012.00252)
Supplement: Supplementary File S3 — Raw data for usecase 2 (ZIP; including AFLB3/LEC1 gene-regulatory network in SBGN Process Descriptions, HIVE excel template with seed expression data, schematic image of the Arabidopsis seed stages and the corresponding segmented image, high-resolution image of Figure 4A). [file 33720_Rohn_DataSheet3.ZIP › seed TF_daten.xls]

## Sheet: Expdat
Spatial Experiment Data Template
Experiment				Help					Internal Info
Start of Experiment (Date)	2012-06-17			* These fields are optional					V1S
Remark*				Yellow cells allow input
Experiment Name (ID)	Genevestigator			** These cells must contain numbers as 1, 2, 3, ...
Coordinator	Astrid, Hendrik			*** These cells must correlate to the numbers in **
Sequence-Name*
Biological Entity**	1
Species	Arabidopsis
Variety*
Genotype	wt
Growth conditions*
Treatment*
								LEC1	ABI3	LEC2	FUS3
								AT1G21970	AT3G24650	AT1G28300	AT3G26790
Measurements							Substance	260854_at	256898_at	245669_at	258258_at
							Meas.-Tool*
Biological Entity***	Replicate #	Time	Unit (Time)	Component	Position	Unit (Position)	Unit	relative	relative	relative	relative
1	1			Embryo proper_preglobular stage				3.476	-0.413145	4.04834	1.46483
1	2			Embryo proper_preglobular stage				2.85323	1.31426	3.4372	0.975213
1	1			Embryo proper_globular stage				2.24191	0.792374	2.24978	2.26185
1	2			Embryo proper_globular stage				3.54569	1.28938	1.27928	2.94222
1	1			Embryo proper_heart stage				3.24574	2.59916	2.64757	3.83979
1	2			Embryo proper_heart stage				4.28271	2.17883	3.38964	2.67905
1	1			Embryo proper_greenmature stage				-0.0745036	3.39671	-0.987856	4.36521
1	2			Embryo proper_greenmature stage				0.25063	3.88876	-0.892656	4.86019
1	1			Embryo proper_linear cotyledon stage				3.49213	2.43939	1.25643	3.95691
1	2			Embryo proper_linear cotyledon stage				2.3103	2.67314	1.16997	4.01226
1	1			Endosperm micropylar_preglobular stage				1.29893	-0.545949	1.03296	0.962603
1	2			Endosperm micropylar_preglobular stage				0.55897	-0.181575	-1.31403	-1.07898
1	1			Endosperm peripheral_preglobular stage				0.240482	-0.985626	-1.13163	0.150084
1	2			Endosperm peripheral_preglobular stage				-0.168084	-1.21949	-1.69301	-1.44077
1	1			Endosperm chalazal_preglobular stage				0.649386	-0.685287	-1.47421	-0.841336
1	2			Endosperm chalazal_preglobular stage				0.287141	-1.29257	-0.869812	-0.0344304
1	1			Endosperm micropylar_globular stage				2.59197	-0.76234	-1.11052	0.573366
1	2			Endosperm micropylar_globular stage				2.60738	-1.03487	0.900314	1.17485
1	1			Endosperrm peripheral_globular stage				2.45419	-1.14923	1.44253	-0.62691
1	2			Endosperrm peripheral_globular stage				0.465097	-1.19974	-0.886744	-0.9995
1	1			Endosperm chalazal_globular stage				0.560855	-0.391597	-0.455821	-0.243473
1	2			Endosperm chalazal_globular stage				0.256073	-0.675738	-1.14864	-0.487991
1	3			Endosperm chalazal_globular stage				0.315826	-0.641539	-1.37117	-0.614862
1	1			Endosperm micropylar_heart stage				3.55931	0.835004	4.48347	3.26155
1	2			Endosperm micropylar_heart stage				4.91505	0.269609	4.64157	3.15773
1	1			Endosperm peripheral_heart stage				4.64165	0.638456	3.71287	4.0646
1	2			Endosperm peripheral_heart stage				4.55941	0.127558	3.78033	3.51916
1	1			Endosperm chalzal_heart stage				0.58991	-0.651638	-1.44684	-0.844834
1	2			Endosperm chalzal_heart stage				-0.197753	-0.567104	-1.58817	0.0223679
1	3			Endosperm chalzal_heart stage				0.428851	-0.701316	-0.907	0.17824
1	1			Endosperm micropylar_greenmaturestage				2.0356	3.45297	-1.51438	5.99445
1	2			Endosperm micropylar_greenmaturestage				2.17802	3.20808	-1.52059	6.18044
1	1			Endosperm peripheral_greenmaturestage				0.846509	3.13179	-0.717649	6.0657
1	2			Endosperm peripheral_greenmaturestage				1.99549	3.09204	0.371962	6.02363
1	1			Endosperm chalazal_greenmaturestage				3.30007	2.77779	-1.29008	6.88757
1	2			Endosperm chalazal_greenmaturestage				3.25509	1.55132	0.985264	6.5159
1	1			Endosperm cellularized_linearcotyledon stage				3.0083	0.515826	2.74059	4.13369
1	2			Endosperm cellularized_linearcotyledon stage				2.95637	0.735624	3.18087	4.23499
1	1			Endosperm chalazal_linearcotyledon stage				0.346163	-0.764528	6.11759	1.56601
1	2			Endosperm chalazal_linearcotyledon stage				0.737212	-1.22314	5.80667	2.92111
1	1			Seed coat chalazal_preglobular stage				-0.232788	-1.46262	-1.94238	-1.51005
1	2			Seed coat chalazal_preglobular stage				-0.922201	-0.926749	-1.86577	-1.3646
1	1			Seed coat_preglobular stage				-0.274862	-1.65916	-1.36473	-1.27338
1	2			Seed coat_preglobular stage				-0.439839	-1.3761	-1.7219	-1.27347
1	1			Seed coat chalazal_globular stage				-0.151001	-0.869051	-1.41153	-0.998604
1	2			Seed coat chalazal_globular stage				-0.325105	-1.22987	-1.7208	-0.839424
1	1			Seed coat_globular stage				0.0703877	-0.92362	-1.165	-1.02366
1	2			Seed coat_globular stage				-0.0507332	-0.933178	-1.32608	-0.461391
1	1			Seed coat chalazal_heart stage				0.411758	-1.26477	-1.74127	-0.800755
1	2			Seed coat chalazal_heart stage				-0.0434291	-0.701827	-1.47241	-1.28776
1	3			Seed coat chalazal_heart stage				-0.0787955	-1.04786	-1.5688	-0.869682
1	1			Seed coat_heart stage				0.169792	-1.25702	-1.61502	-0.575431
1	2			Seed coat_heart stage				0.326762	-1.143	-1.87252	-1.21589
1	1			Seed coat chalazal_greenmaturestage				-0.0129915	-0.918954	-1.74803	3.90876
1	2			Seed coat chalazal_greenmaturestage				0.950899	-0.677919	-1.28041	4.32116
1	1			Seed coat_greenmaturestage				0.201812	0.258841	-1.27594	2.60364
1	2			Seed coat_greenmaturestage				0.867053	0.208198	-1.30949	2.85668
1	1			Seed coat chalazal_linearcotyledon stage				0.204054	-1.32682	2.65503	-0.959042
1	2			Seed coat chalazal_linearcotyledon stage				-0.310184	-0.8406	0.735186	-0.396984
1	1			Seed coat_linearcotyledon stage				1.29246	0.148705	-0.923634	2.2883
1	2			Seed coat_linearcotyledon stage				1.7933	-0.634641	-0.0678216	2.73821

## Sheet: Tabelle2
Identifier	260854_at	256898_at	245669_at	258258_at
Embryo proper_preglobular stage	17593	-0.41	41033	16803
Embryo proper_preglobular stage	31079	11324	16132	0.98
embryo_globular stage	45323	0.79	45689	46054
embryo_globular stage	20149	47119	46753	34366
Suspensor_globular stage	47209	-0.58	0.28	17288
Suspensor_globular stage	27120	-1.56	41030	18384
Embryo proper_heart stage	45717	21947	23774	30742
Embryo proper_heart stage	46844	43132	14305	24869
Embryo proper_greenmature stage	-0.07	14671	-0.99	13606
Embryo proper_greenmature stage	0.25	32568	-0.89	31503
Embryo proper_linear cotyledon stage	17958	16103	46023	35125
Embryo proper_linear cotyledon stage	11355	24504	42736	40912
Endosperm micropylar_preglobular stage	10959	-0.55	40969	0.96
Endosperm micropylar_preglobular stage	0.56	-0.18	-1.31	-1.08
Endosperm peripheral_preglobular stage	0.24	-0.99	-1.13	0.15
Endosperm peripheral_preglobular stage	-0.17	-1.22	-1.69	-1.44
Endosperm chalazal_preglobular stage	0.65	-0.69	-1.47	-0.84
Endosperm chalazal_preglobular stage	0.29	-1.29	-0.87	-0.03
Endosperm micropylar_globular stage	21582	-0.76	-1.11	0.57
Endosperm micropylar_globular stage	22313	-1.03	0.90	42736
Endosperrm peripheral_globular stage	16469	-1.15	16072	-0.63
Endosperrm peripheral_globular stage	0.47	-1.20	-0.89	-1.00
Endosperm chalazal_globular stage	0.56	-0.39	-0.46	-0.24
Endosperm chalazal_globular stage	0.26	-0.68	-1.15	-0.49
Endosperm chalazal_globular stage	0.32	-0.64	-1.37	-0.61
Endosperm micropylar_heart stage	20515	0.84	17624	46082
Endosperm micropylar_heart stage	33695	0.27	23468	42430
Endosperm peripheral_heart stage	23468	0.64	25993	41064
Endosperm peripheral_heart stage	20546	0.13	28550	19054
Endosperm chalzal_heart stage	0.59	-0.65	-1.45	-0.84
Endosperm chalzal_heart stage	-0.20	-0.57	-1.59	0.02
Endosperm chalzal_heart stage	0.43	-0.70	-0.91	0.18
Endosperm micropylar_greenmaturestage	41001	16497	-1.51	36281
Endosperm micropylar_greenmaturestage	43132	44256	-1.52	43252
Endosperm peripheral_greenmaturestage	0.85	41334	-0.72	41096
Endosperm peripheral_greenmaturestage	36557	41155	0.37	40945
Endosperm chalazal_greenmaturestage	11018	28522	-1.29	32660
Endosperm chalazal_greenmaturestage	46082	20090	0.99	19146
Endosperm cellularized_linearcotyledon stage	40911	0.52	27061	41365
Endosperm cellularized_linearcotyledon stage	35096	0.74	43160	45017
Endosperm chalazal_linearcotyledon stage	0.35	-0.76	41249	20821
Endosperm chalazal_linearcotyledon stage	0.74	-1.22	29707	33635
Seed coat chalazal_preglobular stage	-0.23	-1.46	-1.94	-1.51
Seed coat chalazal_preglobular stage	-0.92	-0.93	-1.87	-1.36
Seed coat_preglobular stage	-0.27	-1.66	-1.36	-1.27
Seed coat_preglobular stage	-0.44	-1.38	-1.72	-1.27
Seed coat chalazal_globular stage	-0.15	-0.87	-1.41	-1.00
Seed coat chalazal_globular stage	-0.33	-1.23	-1.72	-0.84
Seed coat_globular stage	0.07	-0.92	-1.17	-1.02
Seed coat_globular stage	-0.05	-0.93	-1.33	-0.46
Seed coat chalazal_heart stage	0.41	-1.26	-1.74	-0.80
Seed coat chalazal_heart stage	-0.04	-0.70	-1.47	-1.29
Seed coat chalazal_heart stage	-0.08	-1.05	-1.57	-0.87
Seed coat_heart stage	0.17	-1.26	-1.62	-0.58
Seed coat_heart stage	0.33	-1.14	-1.87	-1.22
Seed coat chalazal_greenmaturestage	-0.01	-0.92	-1.75	33298
Seed coat chalazal_greenmaturestage	0.95	-0.68	-1.28	11780
Seed coat_greenmaturestage	0.20	0.26	-1.28	21947
Seed coat_greenmaturestage	0.87	0.21	-1.31	31444
Seed coat chalazal_linearcotyledon stage	0.20	-1.33	24139	-0.96
Seed coat chalazal_linearcotyledon stage	-0.31	-0.84	0.74	-0.40
Seed coat_linearcotyledon stage	47119	0.15	-0.92	47150
Seed coat_linearcotyledon stage	28856	-0.63	-0.07	27061
Seed_preglobular stage	-0.40	-1.73	-1.45	-1.38
Seed_preglobular stage	-0.11	-1.08	-1.44	-0.12
Seed_heart stage	13912	-0.83	24473	43466
Seed_heart stage	12816	-0.02	10959	31778
Seed_greenmaturestage	0.42	29983	-1.70	40972
Seed_greenmaturestage	0.61	28157	-1.18	45748
	0.34	-3.55	0.91	-1.67
