# Supplementary material for: Visual Analysis of Transcriptome Data in the Context of Anatomical Structures and Biological Networks
Source: Front Plant Sci. 2012 Nov 15;3:252. doi: 10.3389/fpls.2012.00252 (PMC3498740; doi:10.3389/fpls.2012.00252)
Supplement: Supplementary File S3 — Raw data for usecase 2 (ZIP; including AFLB3/LEC1 gene-regulatory network in SBGN Process Descriptions, HIVE excel template with seed expression data, schematic image of the Arabidopsis seed stages and the corresponding segmented image, high-resolution image of Figure 4A). [file 33720_Rohn_DataSheet3.ZIP › seeddev.gml]

# generated with VANTED 2.01 with HIVE 1.2 at Mon Jul 16 09:41:13 CEST 2012
graph [
  axis_color "#c0c0c0"
  connectPriorItems "true"
  grid_color "#c0c0c0"
  hm_gamma 1.0
  hm_lower_bound -1.7437692983397999
  hm_lower_col "#0000ff"
  hm_middle_bound 4.222751943047752
  hm_middle_col "#ffffff"
  hm_upper_bound 6.701734587755704
  hm_upper_col "#ff0000"
  mappingresultgraph [
    mappingname "2D Omics Distribution"
  ]
  node_axisWidth 1.0
  node_categoryBackgroundColorA "#e1ffff"
  node_categoryBackgroundColorB "#000000"
  node_categoryBackgroundColorC "#ffffe1"
  node_categoryBackgroundColorIndexA -1
  node_categoryBackgroundColorIndexC -1
  node_chartShapeSize 6.0
  node_chartStdDevLineWidth 4.0
  node_chartStdDevTopWidth 10.0
  node_gridWidth 0.5
  node_halfErrorBar "false"
  node_lineChartFillTimeGaps "true"
  node_lineChartShowLines "true"
  node_lineChartShowShapes "true"
  node_lineChartShowStdDev "false"
  node_lineChartShowStdDevRangeLine "true"
  node_outlineBorderWidth 4.0
  node_plotAxisFontSize 30
  node_plotAxisRotation 0.0
  node_plotAxisSteps 1.0
  node_plotOrientationHor "true"
  node_removeEmptyConditions "false"
  node_showCategoryAxis "false"
  node_showGridCategory "true"
  node_showGridRange "false"
  node_showRangeAxis "false"
  node_usePieScale "true"
  node_useStdErr "false"
  sbgn [
    role "PROCESSDESCRIPTION"
  ]
  ttestCircleSize 10.0
  directed 1
  node [
    id 1
    zlevel -1

    graphics [
      x -450.0
      y -440.0
      w -294.5
      h 352.5
      fill "#FFFFFF"
      outline "#000000"
      depth_ 0.0
      frameThickness 2.0
      gradient 0.0
      rounding 5.0
      type "rectangle"
      z_ 0.0
    ]
    label "seed_dev_montage4.png"
    labelgraphics [
      alignment "center"
      anchor "c"
      color "#000000"
      fontName "Arial"
      fontSize 40
      fontStyle "plain"
      type "text"
    ]
    mapping [
      importedData "<substance id='column 0' name='dummy substance'><line experimentname='Genevestigator' coordinator='Astrid, Hendrik' startdate='6/22/12 3:09 PM' importdate='6/22/12 3:09 PM' genotype='wt' id='0' name='Arabidopsis'><sample id='0' time='-1' unit='-1' component='Embryo proper_preglobular stage'><average max='NaN' min='NaN' replicates='0' stddev='NaN'>NaN</average><image replicates='0' position='0.0' pixelsizex='5.0' pixelsizey='5.0' thickness='0.0' id='0' labelurl='hive://Genevestigator/seed_dev_montage4.png.labelfield' positionInUniverse='-500.0|-500.0|0.0' rotation='0.0|0.0|0.0' segments='0---Seed coat_globular stage---1.0###70---Seed coat chalazal_heart stage---1.0###65---Seed coat chalazal_globular stage---1.0###140---Endosperm peripheral_heart stage---1.0###10---Seed coat_heart stage---1.0###130---none---1.0###73---none---1.0###135---Endosperrm peripheral_globular stage---1.0###75---Seed coat chalazal_linearcotyledon stage---1.0###15---Seed coat_linearcotyledon stage---1.0###85---none---1.0###80---Seed coat chalazal_greenmaturestage---1.0###158---none---1.0###25---Embryo proper_globular stage---1.0###145---none---1.0###95---none---1.0###150---Endosperm peripheral_greenmaturestage---1.0###30---Embryo proper_heart stage---1.0###90---none---1.0###35---Embryo proper_linear cotyledon stage---1.0###100---Endosperm micropylar_globular stage---1.0###110---none---1.0###40---Seed coat_greenmaturestage---1.0###225---Embryo proper_greenmature stage---1.0###105---Endosperm micropylar_heart stage---1.0###45---Endosperm chalazal_globular stage---1.0###254---none---1.0###50---Endosperm chalzal_heart stage---1.0###115---Endosperm micropylar_greenmaturestage---1.0###55---Endosperm chalazal_linearcotyledon stage---1.0###125---none---1.0###120---none---1.0###60---Endosperm chalazal_greenmaturestage---1.0' name='seed_dev_montage4.png'>hive://Genevestigator/seed_dev_montage4.png</image></sample></line></substance>@"
    ]
    model [
      filenameurl "hive://Genevestigator/seed_dev_montage4.png"
      imageHeight 3525.0
      imageThickness 0.0
      imageWidth 2945.0
      labelurl "hive://Genevestigator/seed_dev_montage4.png.labelfield"
      modelType "IMAGE"
      rotationx 0.0
      rotationy 0.0
      rotationz 0.0
      segments "0---Seed coat_globular stage---1.0###70---Seed coat chalazal_heart stage---1.0###65---Seed coat chalazal_globular stage---1.0###140---Endosperm peripheral_heart stage---1.0###10---Seed coat_heart stage---1.0###130---none---1.0###73---none---1.0###135---Endosperrm peripheral_globular stage---1.0###75---Seed coat chalazal_linearcotyledon stage---1.0###15---Seed coat_linearcotyledon stage---1.0###85---none---1.0###80---Seed coat chalazal_greenmaturestage---1.0###158---none---1.0###25---Embryo proper_globular stage---1.0###145---none---1.0###95---none---1.0###150---Endosperm peripheral_greenmaturestage---1.0###30---Embryo proper_heart stage---1.0###90---none---1.0###35---Embryo proper_linear cotyledon stage---1.0###100---Endosperm micropylar_globular stage---1.0###110---none---1.0###40---Seed coat_greenmaturestage---1.0###225---Embryo proper_greenmature stage---1.0###105---Endosperm micropylar_heart stage---1.0###45---Endosperm chalazal_globular stage---1.0###254---none---1.0###50---Endosperm chalzal_heart stage---1.0###115---Endosperm micropylar_greenmaturestage---1.0###55---Endosperm chalazal_linearcotyledon stage---1.0###125---none---1.0###120---none---1.0###60---Endosperm chalazal_greenmaturestage---1.0"
      shortName "seed_dev_montage4.png"
    ]
  ]
  node [
    id 2
    zlevel -1

    graphics [
      x 500.0
      y 474.0
      w 20.0
      h 20.0
      fill "#FFFFFF"
      outline "#000000"
      frameThickness 2.0
      gradient 0.0
      rounding 0.0
      type "rectangle"
    ]
    label "<html><b>&#92;&#92;"
    labelgraphics [
      alignment "left"
      anchor "c"
      color "#000000"
      fontName "Arial"
      fontSize 12
      fontStyle "plain"
      type "text"
    ]
    model [
      networkexpdata "<substance id='column 0' name='dummy substance'><line experimentname='Genevestigator' coordinator='Astrid, Hendrik' startdate='6/22/12 3:09 PM' importdate='6/22/12 3:09 PM' genotype='wt' id='0' name='Arabidopsis'><sample id='0' time='-1' unit='-1' component='Embryo proper_preglobular stage'><average max='NaN' min='NaN' replicates='0' stddev='NaN'>NaN</average><network name='AFLB3LEC1.gml' group='unspecified' source='unspecified'>hive://mapping/2D_Omics_Distribution_1340371723762/AFLB3LEC1.gml</network></sample></line></substance>@"
      pathwayreference "2D_Omics_Distribution_1340371723762/AFLB3LEC1.gml"
    ]
    sbgn [
      role "OMITTEDPROCESS"
    ]
    src [
      fileName "hive://mapping/2D_Omics_Distribution_1340371723762/AFLB3LEC1.gml"
    ]
  ]
  node [
    id 3
    zlevel -1

    graphics [
      x 510.0
      y 194.0
      w 20.0
      h 20.0
      fill "#FFFFFF"
      outline "#000000"
      frameThickness 2.0
      gradient 0.0
      rounding 0.0
      type "rectangle"
    ]
    label "<html><b>&#92;&#92;"
    labelgraphics [
      alignment "left"
      anchor "c"
      color "#000000"
      fontName "Arial"
      fontSize 12
      fontStyle "plain"
      type "text"
    ]
    model [
      pathwayreference "2D_Omics_Distribution_1340371723762/AFLB3LEC1.gml"
    ]
    sbgn [
      role "OMITTEDPROCESS"
    ]
    src [
      fileName "hive://mapping/2D_Omics_Distribution_1340371723762/AFLB3LEC1.gml"
    ]
  ]
  node [
    id 4
    zlevel -1

    graphics [
      x 450.0
      y 474.0
      w 20.0
      h 20.0
      fill "#FFFFFF"
      outline "#000000"
      frameThickness 2.0
      gradient 0.0
      rounding 5.0
      type "de.ipk_gatersleben.ag_nw.graffiti.plugins.shapes.SourceSinkShape"
    ]
    model [
      pathwayreference "2D_Omics_Distribution_1340371723762/AFLB3LEC1.gml"
    ]
    sbgn [
      role "SOURCESINK"
    ]
    src [
      fileName "hive://mapping/2D_Omics_Distribution_1340371723762/AFLB3LEC1.gml"
    ]
  ]
  node [
    id 5
    zlevel -1

    graphics [
      x 110.0
      y 474.0
      w 20.0
      h 20.0
      fill "#FFFFFF"
      outline "#000000"
      frameThickness 2.0
      gradient 0.0
      rounding 0.0
      type "rectangle"
    ]
    label "<html><b>&#92;&#92;"
    labelgraphics [
      alignment "left"
      anchor "c"
      color "#000000"
      fontName "Arial"
      fontSize 12
      fontStyle "plain"
      type "text"
    ]
    model [
      pathwayreference "2D_Omics_Distribution_1340371723762/AFLB3LEC1.gml"
    ]
    sbgn [
      role "OMITTEDPROCESS"
    ]
    src [
      fileName "hive://mapping/2D_Omics_Distribution_1340371723762/AFLB3LEC1.gml"
    ]
  ]
  node [
    id 6
    zlevel -1

    graphics [
      x 70.0
      y 474.0
      w 20.0
      h 20.0
      fill "#FFFFFF"
      outline "#000000"
      frameThickness 2.0
      gradient 0.0
      rounding 5.0
      type "de.ipk_gatersleben.ag_nw.graffiti.plugins.shapes.SourceSinkShape"
    ]
    model [
      pathwayreference "2D_Omics_Distribution_1340371723762/AFLB3LEC1.gml"
    ]
    sbgn [
      role "SOURCESINK"
    ]
    src [
      fileName "hive://mapping/2D_Omics_Distribution_1340371723762/AFLB3LEC1.gml"
    ]
  ]
  node [
    id 7
    zlevel -1

    graphics [
      x 690.0
      y 474.0
      w 20.0
      h 20.0
      fill "#FFFFFF"
      outline "#000000"
      frameThickness 2.0
      gradient 0.0
      rounding 0.0
      type "rectangle"
    ]
    label "<html><b>&#92;&#92;"
    labelgraphics [
      alignment "left"
      anchor "c"
      color "#000000"
      fontName "Arial"
      fontSize 12
      fontStyle "plain"
      type "text"
    ]
    model [
      pathwayreference "2D_Omics_Distribution_1340371723762/AFLB3LEC1.gml"
    ]
    sbgn [
      role "OMITTEDPROCESS"
    ]
    src [
      fileName "hive://mapping/2D_Omics_Distribution_1340371723762/AFLB3LEC1.gml"
    ]
  ]
  node [
    id 8
    zlevel -1

    graphics [
      x 740.0
      y 474.0
      w 20.0
      h 20.0
      fill "#FFFFFF"
      outline "#000000"
      frameThickness 2.0
      gradient 0.0
      rounding 5.0
      type "de.ipk_gatersleben.ag_nw.graffiti.plugins.shapes.SourceSinkShape"
    ]
    model [
      pathwayreference "2D_Omics_Distribution_1340371723762/AFLB3LEC1.gml"
    ]
    sbgn [
      role "SOURCESINK"
    ]
    src [
      fileName "hive://mapping/2D_Omics_Distribution_1340371723762/AFLB3LEC1.gml"
    ]
  ]
  node [
    id 9
    zlevel -1

    graphics [
      x 560.0
      y 194.0
      w 20.0
      h 20.0
      fill "#FFFFFF"
      outline "#000000"
      frameThickness 2.0
      gradient 0.0
      rounding 5.0
      type "de.ipk_gatersleben.ag_nw.graffiti.plugins.shapes.SourceSinkShape"
    ]
    model [
      pathwayreference "2D_Omics_Distribution_1340371723762/AFLB3LEC1.gml"
    ]
    sbgn [
      role "SOURCESINK"
    ]
    src [
      fileName "hive://mapping/2D_Omics_Distribution_1340371723762/AFLB3LEC1.gml"
    ]
  ]
  node [
    id 10
    zlevel -1

    graphics [
      x 250.0
      y 314.0
      w 20.0
      h 20.0
      fill "#FFFFFF"
      outline "#000000"
      frameThickness 2.0
      gradient 0.0
      rounding 5.0
      type "de.ipk_gatersleben.ag_nw.graffiti.plugins.shapes.SourceSinkShape"
    ]
    model [
      pathwayreference "2D_Omics_Distribution_1340371723762/AFLB3LEC1.gml"
    ]
    sbgn [
      role "SOURCESINK"
    ]
    src [
      fileName "hive://mapping/2D_Omics_Distribution_1340371723762/AFLB3LEC1.gml"
    ]
  ]
  node [
    id 11
    zlevel -1

    graphics [
      x 290.0
      y 314.0
      w 20.0
      h 20.0
      fill "#FFFFFF"
      outline "#000000"
      frameThickness 2.0
      gradient 0.0
      rounding 0.0
      type "rectangle"
    ]
    label "<html><b>&#92;&#92;"
    labelgraphics [
      alignment "left"
      anchor "c"
      color "#000000"
      fontName "Arial"
      fontSize 12
      fontStyle "plain"
      type "text"
    ]
    model [
      pathwayreference "2D_Omics_Distribution_1340371723762/AFLB3LEC1.gml"
    ]
    sbgn [
      role "OMITTEDPROCESS"
    ]
    src [
      fileName "hive://mapping/2D_Omics_Distribution_1340371723762/AFLB3LEC1.gml"
    ]
  ]
  node [
    id 12
    zlevel -1

    graphics [
      x 300.0
      y 474.0
      w 20.0
      h 20.0
      fill "#FFFFFF"
      outline "#000000"
      frameThickness 2.0
      gradient 0.0
      rounding 0.0
      type "rectangle"
    ]
    label "<html><b>&#92;&#92;"
    labelgraphics [
      alignment "left"
      anchor "c"
      color "#000000"
      fontName "Arial"
      fontSize 12
      fontStyle "plain"
      type "text"
    ]
    model [
      pathwayreference "2D_Omics_Distribution_1340371723762/AFLB3LEC1.gml"
    ]
    sbgn [
      role "OMITTEDPROCESS"
    ]
    src [
      fileName "hive://mapping/2D_Omics_Distribution_1340371723762/AFLB3LEC1.gml"
    ]
  ]
  node [
    id 13
    zlevel -1

    graphics [
      x 200.0
      y 330.0
      w 20.0
      h 20.0
      fill "#FFFFFF"
      outline "#000000"
      frameThickness 2.0
      gradient 0.0
      rounding 5.0
      type "de.ipk_gatersleben.ag_nw.graffiti.plugins.shapes.SourceSinkShape"
    ]
    model [
      pathwayreference "2D_Omics_Distribution_1340371723762/AFLB3LEC1.gml"
    ]
    sbgn [
      role "SOURCESINK"
    ]
    src [
      fileName "hive://mapping/2D_Omics_Distribution_1340371723762/AFLB3LEC1.gml"
    ]
  ]
  node [
    id 14
    zlevel -1

    graphics [
      x 200.0
      y 370.0
      w 20.0
      h 20.0
      fill "#FFFFFF"
      outline "#000000"
      frameThickness 2.0
      gradient 0.0
      rounding 0.0
      type "rectangle"
    ]
    label "<html><b>&#92;&#92;"
    labelgraphics [
      alignment "left"
      anchor "c"
      color "#000000"
      fontName "Arial"
      fontSize 12
      fontStyle "plain"
      type "text"
    ]
    model [
      pathwayreference "2D_Omics_Distribution_1340371723762/AFLB3LEC1.gml"
    ]
    sbgn [
      role "OMITTEDPROCESS"
    ]
    src [
      fileName "hive://mapping/2D_Omics_Distribution_1340371723762/AFLB3LEC1.gml"
    ]
  ]
  node [
    id 15
    zlevel -1

    graphics [
      x 577.0
      y 264.0
      w 80.0
      h 20.0
      fill "#CCCCCC"
      outline "#000000"
      frameThickness 0.0
      gradient 0.0
      rounding 15.0
      type "rectangle"
    ]
    label "To et al. 2006"
    labelgraphics [
      alignment "left"
      anchor "c"
      color "#000000"
      fontName "Arial"
      fontSize 12
      fontStyle "plain"
      type "text"
    ]
    model [
      pathwayreference "2D_Omics_Distribution_1340371723762/AFLB3LEC1.gml"
    ]
    src [
      fileName "hive://mapping/2D_Omics_Distribution_1340371723762/AFLB3LEC1.gml"
    ]
    url "http://www.ncbi.nlm.nih.gov/pubmed/16731585?ordinalpos=1&itool=EntrezSystem2.PEntrez.Pubmed.Pubmed_ResultsPanel.Pubmed_DefaultReportPanel.Pubmed_RVDocSum"
  ]
  node [
    id 16
    zlevel -1

    graphics [
      x 577.0
      y 284.0
      w 100.0
      h 20.0
      fill "#CCCCCC"
      outline "#000000"
      frameThickness 0.0
      gradient 0.0
      rounding 15.0
      type "rectangle"
    ]
    label "Stone et al. 2008"
    labelgraphics [
      alignment "left"
      anchor "c"
      color "#000000"
      fontName "Arial"
      fontSize 12
      fontStyle "plain"
      type "text"
    ]
    model [
      pathwayreference "2D_Omics_Distribution_1340371723762/AFLB3LEC1.gml"
    ]
    src [
      fileName "hive://mapping/2D_Omics_Distribution_1340371723762/AFLB3LEC1.gml"
    ]
    url "http://www.ncbi.nlm.nih.gov/pubmed/18287041?ordinalpos=1&itool=EntrezSystem2.PEntrez.Pubmed.Pubmed_ResultsPanel.Pubmed_DefaultReportPanel.Pubmed_RVDocSum"
  ]
  node [
    id 17
    zlevel -1

    graphics [
      x 590.0
      y 170.0
      w 120.0
      h 20.0
      fill "#CCCCCC"
      outline "#000000"
      frameThickness 0.0
      gradient 0.0
      rounding 15.0
      type "rectangle"
    ]
    label "Kagaya et al. 2005"
    labelgraphics [
      alignment "left"
      anchor "c"
      color "#000000"
      fontName "Arial"
      fontSize 12
      fontStyle "plain"
      type "text"
    ]
    model [
      pathwayreference "2D_Omics_Distribution_1340371723762/AFLB3LEC1.gml"
    ]
    src [
      fileName "hive://mapping/2D_Omics_Distribution_1340371723762/AFLB3LEC1.gml"
    ]
    url "http://www.ncbi.nlm.nih.gov/pubmed/15695450?ordinalpos=2&itool=EntrezSystem2.PEntrez.Pubmed.Pubmed_ResultsPanel.Pubmed_DefaultReportPanel.Pubmed_RVDocSum"
  ]
  node [
    id 18
    zlevel -1

    graphics [
      x 190.0
      y 170.0
      w 120.0
      h 20.0
      fill "#CCCCCC"
      outline "#000000"
      frameThickness 0.0
      gradient 0.0
      rounding 15.0
      type "rectangle"
    ]
    label "Kagaya et al. 2005"
    labelgraphics [
      alignment "left"
      anchor "c"
      color "#000000"
      fontName "Arial"
      fontSize 12
      fontStyle "plain"
      type "text"
    ]
    model [
      pathwayreference "2D_Omics_Distribution_1340371723762/AFLB3LEC1.gml"
    ]
    src [
      fileName "hive://mapping/2D_Omics_Distribution_1340371723762/AFLB3LEC1.gml"
    ]
    url "http://www.ncbi.nlm.nih.gov/pubmed/15695450?ordinalpos=2&itool=EntrezSystem2.PEntrez.Pubmed.Pubmed_ResultsPanel.Pubmed_DefaultReportPanel.Pubmed_RVDocSum"
  ]
  node [
    id 19
    zlevel -1

    graphics [
      x 266.0
      y 350.0
      w 60.0
      h 40.0
      fill "#CCCCCC"
      outline "#000000"
      frameThickness 0.0
      gradient 0.0
      rounding 15.0
      type "rectangle"
    ]
    label "<html> <center> Kroj et al. <br>2003"
    labelgraphics [
      alignment "left"
      anchor "c"
      color "#000000"
      fontName "Arial"
      fontSize 12
      fontStyle "plain"
      type "text"
    ]
    model [
      pathwayreference "2D_Omics_Distribution_1340371723762/AFLB3LEC1.gml"
    ]
    src [
      fileName "hive://mapping/2D_Omics_Distribution_1340371723762/AFLB3LEC1.gml"
    ]
    url "http://www.ncbi.nlm.nih.gov/pubmed/14597573?ordinalpos=&itool=EntrezSystem2.PEntrez.Pubmed.Pubmed_ResultsPanel.SmartSearch&log$=citationsensor"
  ]
  node [
    id 20
    zlevel -1

    graphics [
      x 577.0
      y 244.0
      w 120.0
      h 20.0
      fill "#CCCCCC"
      outline "#000000"
      frameThickness 0.0
      gradient 0.0
      rounding 15.0
      type "rectangle"
    ]
    label "Kagaya et al. 2005"
    labelgraphics [
      alignment "left"
      anchor "c"
      color "#000000"
      fontName "Arial"
      fontSize 12
      fontStyle "plain"
      type "text"
    ]
    model [
      pathwayreference "2D_Omics_Distribution_1340371723762/AFLB3LEC1.gml"
    ]
    src [
      fileName "hive://mapping/2D_Omics_Distribution_1340371723762/AFLB3LEC1.gml"
    ]
    url "http://www.ncbi.nlm.nih.gov/pubmed/15695450?ordinalpos=2&itool=EntrezSystem2.PEntrez.Pubmed.Pubmed_ResultsPanel.Pubmed_DefaultReportPanel.Pubmed_RVDocSum"
  ]
  node [
    id 21
    zlevel -1

    charting [
      domainAxis "[unit]"
      empty_border_width 2.0
      empty_border_width_vert 2.0
      maxRange 1.0
      max_charts_in_column -1
      minRange 0.0
      rangeAxis "[unit]"
      rangeStepSize 0.0
      show_legend "false"
      useCustomRange "false"
      useCustomRangeSteps "false"
    ]
    graphics [
      x 600.0
      y 474.0
      w 116.0
      h 140.0
      fill "#CCFF66"
      outline "#000000"
      component "hidden"
      frameThickness 4.0
      gradient 0.0
      rounding 0.0
      type "rectangle"
    ]
    label "ABI3"
    labelgraphics [
      alignment "left"
      anchor "s"
      color "#000000"
      fontName "Calibri"
      fontSize 14
      fontStyle "bold"
      type "text"
    ]
    labelgraphics1 [
      alignment "left"
      anchor "btl"
      color "#000000"
      fontName "Arial"
      fontSize 12
      fontStyle "box"
      position [
        localAlign 0.0
        relHor 0.0
        relVert 0.0
      ]
      type "text"
    ]
    labelgraphics2 [
      alignment "center"
      anchor "hidden"
      color "#000000"
      fontName "Arial"
      fontSize 12
      fontStyle "plain"
      position [
        localAlign 0.0
        relHor 0.0
        relVert 0.0
      ]
      text "256898_at"
      type "text"
    ]
    mapping [
      measurementdata "<substance id='column 10' name='256898_at'><line experimentname='Genevestigator' coordinator='Astrid, Hendrik' startdate='6/17/12 12:00 AM' importdate='6/19/12 5:48 PM' genotype='wt' id='1' name='Arabidopsis'><sample id='112' time='-1' unit='-1' component='Seed coat_heart stage'><average max='-1.1430048946497' min='-1.25702256578131' replicates='2' stddev='0.08062266843225915' unit='relative'>-1.2000137302155052</average><data replicates='2' unit='relative'>-1.1430048946497</data><data replicates='1' unit='relative'>-1.25702256578131</data></sample><sample id='103' time='-1' unit='-1' component='Endosperm peripheral_greenmaturestage'><average max='3.1317903302898196' min='3.0920447819505097' replicates='2' stddev='0.028104346752703735' unit='relative'>3.1119175561201646</average><data replicates='1' unit='relative'>3.1317903302898196</data><data replicates='2' unit='relative'>3.0920447819505097</data></sample><sample id='113' time='-1' unit='-1' component='Seed coat chalazal_greenmaturestage'><average max='-0.6779188681378998' min='-0.91895352237424' replicates='2' stddev='0.17043723851147094' unit='relative'>-0.7984361952560699</average><data replicates='1' unit='relative'>-0.91895352237424</data><data replicates='2' unit='relative'>-0.6779188681378998</data></sample><sample id='111' time='-1' unit='-1' component='Seed coat chalazal_heart stage'><average max='-0.70182700195658' min='-1.26477445034485' replicates='3' stddev='0.2839312052387513' unit='relative'>-1.0048218157809201</average><data replicates='2' unit='relative'>-0.70182700195658</data><data replicates='1' unit='relative'>-1.26477445034485</data><data replicates='3' unit='relative'>-1.0478639950413302</data></sample><sample id='96' time='-1' unit='-1' component='Endosperm micropylar_globular stage'><average max='-0.7623399394297699' min='-1.03486962187486' replicates='2' stddev='0.19270758653153972' unit='relative'>-0.898604780652315</average><data replicates='2' unit='relative'>-1.03486962187486</data><data replicates='1' unit='relative'>-0.7623399394297699</data></sample><sample id='91' time='-1' unit='-1' component='Embryo proper_greenmature stage'><average max='3.88876468625581' min='3.3967114093725397' replicates='2' stddev='0.3479342087892224' unit='relative'>3.642738047814175</average><data replicates='1' unit='relative'>3.3967114093725397</data><data replicates='2' unit='relative'>3.88876468625581</data></sample><sample id='106' time='-1' unit='-1' component='Endosperm chalazal_linearcotyledon stage'><average max='-0.7645280073709202' min='-1.22314070348479' replicates='2' stddev='0.3242881473603628' unit='relative'>-0.9938343554278551</average><data replicates='1' unit='relative'>-0.7645280073709202</data><data replicates='2' unit='relative'>-1.22314070348479</data></sample><sample id='110' time='-1' unit='-1' component='Seed coat_globular stage'><average max='-0.9236202729027698' min='-0.9331778433036102' replicates='2' stddev='0.0067582228421020595' unit='relative'>-0.92839905810319</average><data replicates='2' unit='relative'>-0.9331778433036102</data><data replicates='1' unit='relative'>-0.9236202729027698</data></sample><sample id='114' time='-1' unit='-1' component='Seed coat_greenmaturestage'><average max='0.2588413206864302' min='0.20819808941794005' replicates='2' stddev='0.03581017225114797' unit='relative'>0.2335197050521851</average><data replicates='1' unit='relative'>0.2588413206864302</data><data replicates='2' unit='relative'>0.20819808941794005</data></sample><sample id='109' time='-1' unit='-1' component='Seed coat chalazal_globular stage'><average max='-0.8690508896084399' min='-1.22986819227114' replicates='2' stddev='0.25513636148223423' unit='relative'>-1.04945954093979</average><data replicates='2' unit='relative'>-1.22986819227114</data><data replicates='1' unit='relative'>-0.8690508896084399</data></sample><sample id='98' time='-1' unit='-1' component='Endosperm chalazal_globular stage'><average max='-0.3915965458198398' min='-0.67573832919342' replicates='3' stddev='0.15512224226318666' unit='relative'>-0.5696246888850799</average><data replicates='3' unit='relative'>-0.6415391916419799</data><data replicates='2' unit='relative'>-0.67573832919342</data><data replicates='1' unit='relative'>-0.3915965458198398</data></sample><sample id='92' time='-1' unit='-1' component='Embryo proper_linear cotyledon stage'><average max='2.6731406284009096' min='2.4393911171655502' replicates='2' stddev='0.1652858644935637' unit='relative'>2.55626587278323</average><data replicates='2' unit='relative'>2.6731406284009096</data><data replicates='1' unit='relative'>2.4393911171655502</data></sample><sample id='89' time='-1' unit='-1' component='Embryo proper_globular stage'><average max='1.2893791311266098' min='0.79237377433064' replicates='2' stddev='0.35143585807646976' unit='relative'>1.040876452728625</average><data replicates='1' unit='relative'>0.79237377433064</data><data replicates='2' unit='relative'>1.2893791311266098</data></sample><sample id='116' time='-1' unit='-1' component='Seed coat_linearcotyledon stage'><average max='0.14870541374637014' min='-0.6346412906617598' replicates='2' stddev='0.5539097667071227' unit='relative'>-0.24296793845769482</average><data replicates='2' unit='relative'>-0.6346412906617598</data><data replicates='1' unit='relative'>0.14870541374637014</data></sample><sample id='101' time='-1' unit='-1' component='Endosperm chalzal_heart stage'><average max='-0.5671035845563699' min='-0.7013159445224999' replicates='3' stddev='0.06785635371668511' unit='relative'>-0.6400191060914633</average><data replicates='3' unit='relative'>-0.7013159445224999</data><data replicates='2' unit='relative'>-0.5671035845563699</data><data replicates='1' unit='relative'>-0.6516377891955201</data></sample><sample id='97' time='-1' unit='-1' component='Endosperrm peripheral_globular stage'><average max='-1.14923431869356' min='-1.19973709141639' replicates='2' stddev='0.03571085306103609' unit='relative'>-1.174485705054975</average><data replicates='1' unit='relative'>-1.14923431869356</data><data replicates='2' unit='relative'>-1.19973709141639</data></sample><sample id='90' time='-1' unit='-1' component='Embryo proper_heart stage'><average max='2.5991596133153902' min='2.17883340018436' replicates='2' stddev='0.2972155156154136' unit='relative'>2.388996506749875</average><data replicates='1' unit='relative'>2.5991596133153902</data><data replicates='2' unit='relative'>2.17883340018436</data></sample><sample id='115' time='-1' unit='-1' component='Seed coat chalazal_linearcotyledon stage'><average max='-0.8406003480363098' min='-1.32682190565562' replicates='2' stddev='0.34381056055169995' unit='relative'>-1.083711126845965</average><data replicates='1' unit='relative'>-1.32682190565562</data><data replicates='2' unit='relative'>-0.8406003480363098</data></sample><sample id='100' time='-1' unit='-1' component='Endosperm peripheral_heart stage'><average max='0.6384561878150299' min='0.1275577746315899' replicates='2' stddev='0.3612597324594571' unit='relative'>0.3830069812233099</average><data replicates='2' unit='relative'>0.1275577746315899</data><data replicates='1' unit='relative'>0.6384561878150299</data></sample><sample id='104' time='-1' unit='-1' component='Endosperm chalazal_greenmaturestage'><average max='2.7777856505235703' min='1.55132186880499' replicates='2' stddev='0.8672408569329059' unit='relative'>2.16455375966428</average><data replicates='2' unit='relative'>1.55132186880499</data><data replicates='1' unit='relative'>2.7777856505235703</data></sample><sample id='99' time='-1' unit='-1' component='Endosperm micropylar_heart stage'><average max='0.8350038758631801' min='0.26960926867824986' replicates='2' stddev='0.3997943607867685' unit='relative'>0.552306572270715</average><data replicates='1' unit='relative'>0.8350038758631801</data><data replicates='2' unit='relative'>0.26960926867824986</data></sample><sample id='102' time='-1' unit='-1' component='Endosperm micropylar_greenmaturestage'><average max='3.45297480184682' min='3.20807534896533' replicates='2' stddev='0.17317006384137684' unit='relative'>3.330525075406075</average><data replicates='1' unit='relative'>3.45297480184682</data><data replicates='2' unit='relative'>3.20807534896533</data></sample></line></substance>@"
    ]
    model [
      pathwayreference "2D_Omics_Distribution_1340371723762/AFLB3LEC1.gml"
    ]
    sbgn [
      role "MACROMOLECULE"
    ]
    src [
      fileName "hive://mapping/2D_Omics_Distribution_1340371723762/AFLB3LEC1.gml"
    ]
    url "http://www.arabidopsis.org/servlets/TairObject?id=38924&type=locus"
    visualmarker "0"
  ]
  node [
    id 22
    zlevel -1

    charting [
      domainAxis "[unit]"
      empty_border_width 2.0
      empty_border_width_vert 2.0
      maxRange 1.0
      max_charts_in_column -1
      minRange 0.0
      rangeAxis "[unit]"
      rangeStepSize 0.0
      show_legend "false"
      useCustomRange "false"
      useCustomRangeSteps "false"
    ]
    graphics [
      x 200.0
      y 474.0
      w 116.0
      h 140.0
      fill "#CCFF66"
      outline "#000000"
      component "hidden"
      frameThickness 4.0
      gradient 0.0
      rounding 0.0
      type "rectangle"
    ]
    label "FUS3"
    labelgraphics [
      alignment "left"
      anchor "s"
      color "#000000"
      fontName "Calibri"
      fontSize 14
      fontStyle "bold"
      type "text"
    ]
    labelgraphics1 [
      alignment "left"
      anchor "btl"
      color "#000000"
      fontName "Arial"
      fontSize 12
      fontStyle "box"
      position [
        localAlign 0.0
        relHor 0.0
        relVert 0.0
      ]
      type "text"
    ]
    labelgraphics2 [
      alignment "center"
      anchor "hidden"
      color "#000000"
      fontName "Arial"
      fontSize 12
      fontStyle "plain"
      position [
        localAlign 0.0
        relHor 0.0
        relVert 0.0
      ]
      text "258258_at"
      type "text"
    ]
    mapping [
      measurementdata "<substance id='column 12' name='258258_at'><line experimentname='Genevestigator' coordinator='Astrid, Hendrik' startdate='6/17/12 12:00 AM' importdate='6/19/12 5:48 PM' genotype='wt' id='1' name='Arabidopsis'><sample id='67' time='-1' unit='-1' component='Endosperm micropylar_globular stage'><average max='1.17485000807758' min='0.57336629180698' replicates='2' stddev='0.4253132145482267' unit='relative'>0.87410814994228</average><data replicates='2' unit='relative'>1.17485000807758</data><data replicates='1' unit='relative'>0.57336629180698</data></sample><sample id='86' time='-1' unit='-1' component='Seed coat chalazal_linearcotyledon stage'><average max='-0.39698375521609996' min='-0.9590417072352602' replicates='2' stddev='0.3974349892925714' unit='relative'>-0.6780127312256801</average><data replicates='1' unit='relative'>-0.9590417072352602</data><data replicates='2' unit='relative'>-0.39698375521609996</data></sample><sample id='81' time='-1' unit='-1' component='Seed coat_globular stage'><average max='-0.4613909839635699' min='-1.0236623904835498' replicates='2' stddev='0.39758592441757573' unit='relative'>-0.7425266872235599</average><data replicates='1' unit='relative'>-1.0236623904835498</data><data replicates='2' unit='relative'>-0.4613909839635699</data></sample><sample id='68' time='-1' unit='-1' component='Endosperrm peripheral_globular stage'><average max='-0.62691021090134' min='-0.9994997317658201' replicates='2' stddev='0.2634605768023205' unit='relative'>-0.81320497133358</average><data replicates='2' unit='relative'>-0.9994997317658201</data><data replicates='1' unit='relative'>-0.62691021090134</data></sample><sample id='70' time='-1' unit='-1' component='Endosperm micropylar_heart stage'><average max='3.2615493376526' min='3.15773145008121' replicates='2' stddev='0.07341033231019245' unit='relative'>3.209640393866905</average><data replicates='2' unit='relative'>3.15773145008121</data><data replicates='1' unit='relative'>3.2615493376526</data></sample><sample id='71' time='-1' unit='-1' component='Endosperm peripheral_heart stage'><average max='4.06459641727332' min='3.5191559070578298' replicates='2' stddev='0.38568468350722335' unit='relative'>3.7918761621655745</average><data replicates='2' unit='relative'>3.5191559070578298</data><data replicates='1' unit='relative'>4.06459641727332</data></sample><sample id='85' time='-1' unit='-1' component='Seed coat_greenmaturestage'><average max='2.85668393646363' min='2.6036433792308498' replicates='2' stddev='0.17892669393452162' unit='relative'>2.73016365784724</average><data replicates='1' unit='relative'>2.6036433792308498</data><data replicates='2' unit='relative'>2.85668393646363</data></sample><sample id='61' time='-1' unit='-1' component='Embryo proper_heart stage'><average max='3.83979335612741' min='2.6790463579657504' replicates='2' stddev='0.8207720736420385' unit='relative'>3.25941985704658</average><data replicates='2' unit='relative'>2.6790463579657504</data><data replicates='1' unit='relative'>3.83979335612741</data></sample><sample id='75' time='-1' unit='-1' component='Endosperm chalazal_greenmaturestage'><average max='6.887567645881829' min='6.515901529629579' replicates='2' stddev='0.2628076311392336' unit='relative'>6.701734587755704</average><data replicates='2' unit='relative'>6.515901529629579</data><data replicates='1' unit='relative'>6.887567645881829</data></sample><sample id='82' time='-1' unit='-1' component='Seed coat chalazal_heart stage'><average max='-0.8007554398113199' min='-1.28775999414291' replicates='3' stddev='0.2635379922572354' unit='relative'>-0.9860657519588899</average><data replicates='3' unit='relative'>-0.8696818219224398</data><data replicates='2' unit='relative'>-1.28775999414291</data><data replicates='1' unit='relative'>-0.8007554398113199</data></sample><sample id='60' time='-1' unit='-1' component='Embryo proper_globular stage'><average max='2.94222457070661' min='2.26184866981191' replicates='2' stddev='0.48109841327854874' unit='relative'>2.60203662025926</average><data replicates='2' unit='relative'>2.94222457070661</data><data replicates='1' unit='relative'>2.26184866981191</data></sample><sample id='63' time='-1' unit='-1' component='Embryo proper_linear cotyledon stage'><average max='4.0122615289358805' min='3.95691471360912' replicates='2' stddev='0.039136108434631854' unit='relative'>3.9845881212725</average><data replicates='2' unit='relative'>4.0122615289358805</data><data replicates='1' unit='relative'>3.95691471360912</data></sample><sample id='62' time='-1' unit='-1' component='Embryo proper_greenmature stage'><average max='4.8601895318421295' min='4.365207789869279' replicates='2' stddev='0.35000494631253243' unit='relative'>4.612698660855704</average><data replicates='2' unit='relative'>4.8601895318421295</data><data replicates='1' unit='relative'>4.365207789869279</data></sample><sample id='72' time='-1' unit='-1' component='Endosperm chalzal_heart stage'><average max='0.1782399359213298' min='-0.84483447926198' replicates='3' stddev='0.5512134005498024' unit='relative'>-0.2147422237038367</average><data replicates='2' unit='relative'>0.02236787222914005</data><data replicates='1' unit='relative'>-0.84483447926198</data><data replicates='3' unit='relative'>0.1782399359213298</data></sample><sample id='83' time='-1' unit='-1' component='Seed coat_heart stage'><average max='-0.5754308424335401' min='-1.21588874855977' replicates='2' stddev='0.4528721284863944' unit='relative'>-0.8956597954966551</average><data replicates='1' unit='relative'>-0.5754308424335401</data><data replicates='2' unit='relative'>-1.21588874855977</data></sample><sample id='73' time='-1' unit='-1' component='Endosperm micropylar_greenmaturestage'><average max='6.180443634206279' min='5.99445053581738' replicates='2' stddev='0.13151698112468696' unit='relative'>6.08744708501183</average><data replicates='1' unit='relative'>5.99445053581738</data><data replicates='2' unit='relative'>6.180443634206279</data></sample><sample id='80' time='-1' unit='-1' component='Seed coat chalazal_globular stage'><average max='-0.839423661788' min='-0.9986039228283801' replicates='2' stddev='0.11255744201269756' unit='relative'>-0.91901379230819</average><data replicates='1' unit='relative'>-0.9986039228283801</data><data replicates='2' unit='relative'>-0.839423661788</data></sample><sample id='69' time='-1' unit='-1' component='Endosperm chalazal_globular stage'><average max='-0.2434732597102598' min='-0.61486213496155' replicates='3' stddev='0.1887745616194578' unit='relative'>-0.44877561197526994</average><data replicates='1' unit='relative'>-0.2434732597102598</data><data replicates='2' unit='relative'>-0.48799144125400007</data><data replicates='3' unit='relative'>-0.61486213496155</data></sample><sample id='84' time='-1' unit='-1' component='Seed coat chalazal_greenmaturestage'><average max='4.32115674273083' min='3.9087617184053403' replicates='2' stddev='0.29160731822814495' unit='relative'>4.114959230568085</average><data replicates='2' unit='relative'>4.32115674273083</data><data replicates='1' unit='relative'>3.9087617184053403</data></sample><sample id='77' time='-1' unit='-1' component='Endosperm chalazal_linearcotyledon stage'><average max='2.9211053140180803' min='1.56600728941032' replicates='2' stddev='0.9581990023726423' unit='relative'>2.2435563017142</average><data replicates='1' unit='relative'>1.56600728941032</data><data replicates='2' unit='relative'>2.9211053140180803</data></sample><sample id='74' time='-1' unit='-1' component='Endosperm peripheral_greenmaturestage'><average max='6.06569579092106' min='6.023629132723469' replicates='2' stddev='0.02974561927337313' unit='relative'>6.044662461822265</average><data replicates='2' unit='relative'>6.023629132723469</data><data replicates='1' unit='relative'>6.06569579092106</data></sample><sample id='87' time='-1' unit='-1' component='Seed coat_linearcotyledon stage'><average max='2.7382051635384497' min='2.2883035601688104' replicates='2' stddev='0.3181284746093724' unit='relative'>2.51325436185363</average><data replicates='2' unit='relative'>2.7382051635384497</data><data replicates='1' unit='relative'>2.2883035601688104</data></sample></line></substance>@"
    ]
    model [
      pathwayreference "2D_Omics_Distribution_1340371723762/AFLB3LEC1.gml"
    ]
    sbgn [
      role "MACROMOLECULE"
    ]
    src [
      fileName "hive://mapping/2D_Omics_Distribution_1340371723762/AFLB3LEC1.gml"
    ]
    url "http://www.arabidopsis.org/servlets/TairObject?id=38081&type=locus"
    visualmarker "0"
  ]
  node [
    id 23
    zlevel -1

    charting [
      domainAxis "[unit]"
      empty_border_width 2.0
      empty_border_width_vert 2.0
      maxRange 1.0
      max_charts_in_column -1
      minRange 0.0
      rangeAxis "[unit]"
      rangeStepSize 0.0
      show_legend "false"
      useCustomRange "false"
      useCustomRangeSteps "false"
    ]
    graphics [
      x 405.0
      y 314.0
      w 116.0
      h 140.0
      fill "#CCFF66"
      outline "#000000"
      component "hidden"
      frameThickness 4.0
      gradient 0.0
      rounding 0.0
      type "rectangle"
    ]
    label "LEC2"
    labelgraphics [
      alignment "left"
      anchor "s"
      color "#000000"
      fontName "Calibri"
      fontSize 14
      fontStyle "bold"
      type "text"
    ]
    labelgraphics1 [
      alignment "left"
      anchor "btl"
      color "#000000"
      fontName "Arial"
      fontSize 12
      fontStyle "box"
      position [
        localAlign 0.0
        relHor 0.0
        relVert 0.0
      ]
      type "text"
    ]
    labelgraphics2 [
      alignment "center"
      anchor "hidden"
      color "#000000"
      fontName "Arial"
      fontSize 12
      fontStyle "plain"
      position [
        localAlign 0.0
        relHor 0.0
        relVert 0.0
      ]
      text "245669_at"
      type "text"
    ]
    mapping [
      measurementdata "<substance id='column 11' name='245669_at'><line experimentname='Genevestigator' coordinator='Astrid, Hendrik' startdate='6/17/12 12:00 AM' importdate='6/19/12 5:48 PM' genotype='wt' id='1' name='Arabidopsis'><sample id='25' time='-1' unit='-1' component='Seed coat_heart stage'><average max='-1.61502044641349' min='-1.87251815026611' replicates='2' stddev='0.18207837253415288' unit='relative'>-1.7437692983397999</average><data replicates='2' unit='relative'>-1.87251815026611</data><data replicates='1' unit='relative'>-1.61502044641349</data></sample><sample id='19' time='-1' unit='-1' component='Endosperm chalazal_linearcotyledon stage'><average max='6.117587250330729' min='5.80666792289726' replicates='2' stddev='0.21985316483016645' unit='relative'>5.9621275866139944</average><data replicates='2' unit='relative'>5.80666792289726</data><data replicates='1' unit='relative'>6.117587250330729</data></sample><sample id='12' time='-1' unit='-1' component='Endosperm micropylar_heart stage'><average max='4.641565640513351' min='4.483466080341509' replicates='2' stddev='0.11179327110011962' unit='relative'>4.56251586042743</average><data replicates='2' unit='relative'>4.641565640513351</data><data replicates='1' unit='relative'>4.483466080341509</data></sample><sample id='29' time='-1' unit='-1' component='Seed coat_linearcotyledon stage'><average max='-0.06782159886577999' min='-0.9236341605801899' replicates='2' stddev='0.6051508658128899' unit='relative'>-0.49572787972298493</average><data replicates='1' unit='relative'>-0.9236341605801899</data><data replicates='2' unit='relative'>-0.06782159886577999</data></sample><sample id='10' time='-1' unit='-1' component='Endosperrm peripheral_globular stage'><average max='1.4425307727035501' min='-0.88674436025864' replicates='2' stddev='1.6470462417667617' unit='relative'>0.27789320622245506</average><data replicates='2' unit='relative'>-0.88674436025864</data><data replicates='1' unit='relative'>1.4425307727035501</data></sample><sample id='2' time='-1' unit='-1' component='Embryo proper_globular stage'><average max='2.24978144300859' min='1.2792820457617498' replicates='2' stddev='0.6862467049306976' unit='relative'>1.7645317443851698</average><data replicates='1' unit='relative'>2.24978144300859</data><data replicates='2' unit='relative'>1.2792820457617498</data></sample><sample id='28' time='-1' unit='-1' component='Seed coat chalazal_linearcotyledon stage'><average max='2.6550263570524097' min='0.7351858850703299' replicates='2' stddev='1.3575322165349106' unit='relative'>1.6951061210613698</average><data replicates='1' unit='relative'>2.6550263570524097</data><data replicates='2' unit='relative'>0.7351858850703299</data></sample><sample id='9' time='-1' unit='-1' component='Endosperm micropylar_globular stage'><average max='0.9003144266839098' min='-1.11051974264379' replicates='2' stddev='1.421874476973235' unit='relative'>-0.10510265797994012</average><data replicates='2' unit='relative'>0.9003144266839098</data><data replicates='1' unit='relative'>-1.11051974264379</data></sample><sample id='11' time='-1' unit='-1' component='Endosperm chalazal_globular stage'><average max='-0.4558212756686202' min='-1.37117234127083' replicates='3' stddev='0.4773867425294893' unit='relative'>-0.9918787975108767</average><data replicates='3' unit='relative'>-1.37117234127083</data><data replicates='1' unit='relative'>-0.4558212756686202</data><data replicates='2' unit='relative'>-1.14864277559318</data></sample><sample id='24' time='-1' unit='-1' component='Seed coat chalazal_heart stage'><average max='-1.47241246200441' min='-1.74126823130509' replicates='3' stddev='0.1362101033504293' unit='relative'>-1.5941604927758668</average><data replicates='2' unit='relative'>-1.47241246200441</data><data replicates='3' unit='relative'>-1.5688007850181</data><data replicates='1' unit='relative'>-1.74126823130509</data></sample><sample id='26' time='-1' unit='-1' component='Seed coat chalazal_greenmaturestage'><average max='-1.28041239682105' min='-1.7480311399492' replicates='2' stddev='0.33065638427584515' unit='relative'>-1.514221768385125</average><data replicates='1' unit='relative'>-1.7480311399492</data><data replicates='2' unit='relative'>-1.28041239682105</data></sample><sample id='23' time='-1' unit='-1' component='Seed coat_globular stage'><average max='-1.16500380642772' min='-1.32608414203506' replicates='2' stddev='0.11390099762375502' unit='relative'>-1.2455439742313898</average><data replicates='1' unit='relative'>-1.16500380642772</data><data replicates='2' unit='relative'>-1.32608414203506</data></sample><sample id='22' time='-1' unit='-1' component='Seed coat chalazal_globular stage'><average max='-1.41152984743588' min='-1.72079999638798' replicates='2' stddev='0.21868701954260364' unit='relative'>-1.56616492191193</average><data replicates='1' unit='relative'>-1.41152984743588</data><data replicates='2' unit='relative'>-1.72079999638798</data></sample><sample id='14' time='-1' unit='-1' component='Endosperm chalzal_heart stage'><average max='-0.90699996200548' min='-1.58817323038813' replicates='3' stddev='0.3594904430714634' unit='relative'>-1.31400477460689</average><data replicates='1' unit='relative'>-1.44684113142706</data><data replicates='2' unit='relative'>-1.58817323038813</data><data replicates='3' unit='relative'>-0.90699996200548</data></sample><sample id='27' time='-1' unit='-1' component='Seed coat_greenmaturestage'><average max='-1.27594129444992' min='-1.30948835147356' replicates='2' stddev='0.02372135151026766' unit='relative'>-1.29271482296174</average><data replicates='2' unit='relative'>-1.30948835147356</data><data replicates='1' unit='relative'>-1.27594129444992</data></sample><sample id='5' time='-1' unit='-1' component='Embryo proper_linear cotyledon stage'><average max='1.2564270455692301' min='1.1699655176914496' replicates='2' stddev='0.06113753267412831' unit='relative'>1.2131962816303399</average><data replicates='2' unit='relative'>1.1699655176914496</data><data replicates='1' unit='relative'>1.2564270455692301</data></sample><sample id='13' time='-1' unit='-1' component='Endosperm peripheral_heart stage'><average max='3.78033450128904' min='3.71287433912113' replicates='2' stddev='0.04770153812887323' unit='relative'>3.746604420205085</average><data replicates='2' unit='relative'>3.78033450128904</data><data replicates='1' unit='relative'>3.71287433912113</data></sample><sample id='4' time='-1' unit='-1' component='Embryo proper_greenmature stage'><average max='-0.8926562405371801' min='-0.9878563092556201' replicates='2' stddev='0.06731661416023424' unit='relative'>-0.9402562748964001</average><data replicates='1' unit='relative'>-0.9878563092556201</data><data replicates='2' unit='relative'>-0.8926562405371801</data></sample><sample id='17' time='-1' unit='-1' component='Endosperm chalazal_greenmaturestage'><average max='0.9852643426504897' min='-1.29007640336285' replicates='2' stddev='1.6089088710160906' unit='relative'>-0.15240603035618017</average><data replicates='2' unit='relative'>0.9852643426504897</data><data replicates='1' unit='relative'>-1.29007640336285</data></sample><sample id='15' time='-1' unit='-1' component='Endosperm micropylar_greenmaturestage'><average max='-1.5143834519532' min='-1.52059337535903' replicates='2' stddev='0.004391078950911406' unit='relative'>-1.5174884136561149</average><data replicates='1' unit='relative'>-1.5143834519532</data><data replicates='2' unit='relative'>-1.52059337535903</data></sample><sample id='3' time='-1' unit='-1' component='Embryo proper_heart stage'><average max='3.3896353673161603' min='2.6475683394748804' replicates='2' stddev='0.5247206274815156' unit='relative'>3.0186018533955203</average><data replicates='1' unit='relative'>2.6475683394748804</data><data replicates='2' unit='relative'>3.3896353673161603</data></sample><sample id='16' time='-1' unit='-1' component='Endosperm peripheral_greenmaturestage'><average max='0.3719623613469798' min='-0.7176486974600098' replicates='2' stddev='0.7704713685382764' unit='relative'>-0.172843168056515</average><data replicates='1' unit='relative'>-0.7176486974600098</data><data replicates='2' unit='relative'>0.3719623613469798</data></sample></line></substance>@"
    ]
    model [
      pathwayreference "2D_Omics_Distribution_1340371723762/AFLB3LEC1.gml"
    ]
    sbgn [
      role "MACROMOLECULE"
    ]
    src [
      fileName "hive://mapping/2D_Omics_Distribution_1340371723762/AFLB3LEC1.gml"
    ]
    url "http://www.arabidopsis.org/servlets/TairObject?id=30223&type=locus"
    visualmarker "0"
  ]
  node [
    id 24
    zlevel -1

    charting [
      domainAxis "[unit]"
      empty_border_width 2.0
      empty_border_width_vert 2.0
      maxRange 1.0
      max_charts_in_column -1
      minRange 0.0
      rangeAxis "[unit]"
      rangeStepSize 0.0
      show_legend "false"
      useCustomRange "false"
      useCustomRangeSteps "false"
    ]
    graphics [
      x 405.0
      y 151.0
      w 116.0
      h 140.0
      fill "#CCFF66"
      outline "#000000"
      component "hidden"
      frameThickness 4.0
      gradient 0.0
      rounding 0.0
      type "rectangle"
    ]
    label "LEC1"
    labelgraphics [
      alignment "left"
      anchor "n"
      color "#000000"
      fontName "Calibri"
      fontSize 14
      fontStyle "bold"
      type "text"
    ]
    labelgraphics1 [
      alignment "left"
      anchor "btl"
      color "#000000"
      fontName "Arial"
      fontSize 12
      fontStyle "box"
      position [
        localAlign 0.0
        relHor 0.0
        relVert 0.0
      ]
      type "text"
    ]
    labelgraphics2 [
      alignment "center"
      anchor "hidden"
      color "#000000"
      fontName "Arial"
      fontSize 12
      fontStyle "plain"
      position [
        localAlign 0.0
        relHor 0.0
        relVert 0.0
      ]
      text "260854_at"
      type "text"
    ]
    mapping [
      measurementdata "<substance id='column 9' name='260854_at'><line experimentname='Genevestigator' coordinator='Astrid, Hendrik' startdate='6/17/12 12:00 AM' importdate='6/19/12 5:48 PM' genotype='wt' id='1' name='Arabidopsis'><sample id='32' time='-1' unit='-1' component='Embryo proper_heart stage'><average max='4.282710282812269' min='3.24573727541812' replicates='2' stddev='0.733250645435811' unit='relative'>3.764223779115195</average><data replicates='2' unit='relative'>4.282710282812269</data><data replicates='1' unit='relative'>3.24573727541812</data></sample><sample id='53' time='-1' unit='-1' component='Seed coat chalazal_heart stage'><average max='0.4117580041989899' min='-0.0787955134545002' replicates='3' stddev='0.27358387860434996' unit='relative'>0.09651113220086656</average><data replicates='2' unit='relative'>-0.04342909414189</data><data replicates='3' unit='relative'>-0.0787955134545002</data><data replicates='1' unit='relative'>0.4117580041989899</data></sample><sample id='42' time='-1' unit='-1' component='Endosperm peripheral_heart stage'><average max='4.6416454259526' min='4.559405676298439' replicates='2' stddev='0.0581522846635409' unit='relative'>4.60052555112552</average><data replicates='1' unit='relative'>4.6416454259526</data><data replicates='2' unit='relative'>4.559405676298439</data></sample><sample id='39' time='-1' unit='-1' component='Endosperrm peripheral_globular stage'><average max='2.45418561044843' min='0.4650966947431301' replicates='2' stddev='1.4064982606782144' unit='relative'>1.45964115259578</average><data replicates='2' unit='relative'>0.4650966947431301</data><data replicates='1' unit='relative'>2.45418561044843</data></sample><sample id='46' time='-1' unit='-1' component='Endosperm chalazal_greenmaturestage'><average max='3.300065550234' min='3.2550943423707097' replicates='2' stddev='0.03179944603828247' unit='relative'>3.277579946302355</average><data replicates='2' unit='relative'>3.2550943423707097</data><data replicates='1' unit='relative'>3.300065550234</data></sample><sample id='43' time='-1' unit='-1' component='Endosperm chalzal_heart stage'><average max='0.5899098720190801' min='-0.19775273695925' replicates='3' stddev='0.4161298545791273' unit='relative'>0.27366928749995667</average><data replicates='1' unit='relative'>0.5899098720190801</data><data replicates='2' unit='relative'>-0.19775273695925</data><data replicates='3' unit='relative'>0.42885072744003994</data></sample><sample id='40' time='-1' unit='-1' component='Endosperm chalazal_globular stage'><average max='0.5608547023335801' min='0.2560729310856198' replicates='3' stddev='0.16150404678087316' unit='relative'>0.37758461602188004</average><data replicates='2' unit='relative'>0.2560729310856198</data><data replicates='3' unit='relative'>0.3158262146464401</data><data replicates='1' unit='relative'>0.5608547023335801</data></sample><sample id='58' time='-1' unit='-1' component='Seed coat_linearcotyledon stage'><average max='1.7933004024889097' min='1.2924636222188304' replicates='2' stddev='0.3541450835966099' unit='relative'>1.54288201235387</average><data replicates='1' unit='relative'>1.2924636222188304</data><data replicates='2' unit='relative'>1.7933004024889097</data></sample><sample id='55' time='-1' unit='-1' component='Seed coat chalazal_greenmaturestage'><average max='0.9508986174905298' min='-0.012991519344959901' replicates='2' stddev='0.681573252075204' unit='relative'>0.46895354907278497</average><data replicates='2' unit='relative'>0.9508986174905298</data><data replicates='1' unit='relative'>-0.012991519344959901</data></sample><sample id='52' time='-1' unit='-1' component='Seed coat_globular stage'><average max='0.07038769751537988' min='-0.05073316577737019' replicates='2' stddev='0.08564538377747236' unit='relative'>0.009827265869004842</average><data replicates='1' unit='relative'>0.07038769751537988</data><data replicates='2' unit='relative'>-0.05073316577737019</data></sample><sample id='34' time='-1' unit='-1' component='Embryo proper_linear cotyledon stage'><average max='3.49212877950573' min='2.3102967826596497' replicates='2' stddev='0.8356814191931018' unit='relative'>2.9012127810826898</average><data replicates='2' unit='relative'>2.3102967826596497</data><data replicates='1' unit='relative'>3.49212877950573</data></sample><sample id='57' time='-1' unit='-1' component='Seed coat chalazal_linearcotyledon stage'><average max='0.20405362732903987' min='-0.31018393521969' replicates='2' stddev='0.36362086761904827' unit='relative'>-0.05306515394532507</average><data replicates='1' unit='relative'>0.20405362732903987</data><data replicates='2' unit='relative'>-0.31018393521969</data></sample><sample id='38' time='-1' unit='-1' component='Endosperm micropylar_globular stage'><average max='2.60738306931886' min='2.59197035895972' replicates='2' stddev='0.010898432011411998' unit='relative'>2.59967671413929</average><data replicates='1' unit='relative'>2.59197035895972</data><data replicates='2' unit='relative'>2.60738306931886</data></sample><sample id='33' time='-1' unit='-1' component='Embryo proper_greenmature stage'><average max='0.25062968270697983' min='-0.07450362558798007' replicates='2' stddev='0.2299039670849825' unit='relative'>0.08806302855949988</average><data replicates='1' unit='relative'>-0.07450362558798007</data><data replicates='2' unit='relative'>0.25062968270697983</data></sample><sample id='45' time='-1' unit='-1' component='Endosperm peripheral_greenmaturestage'><average max='1.9954942845056798' min='0.84650925435154' replicates='2' stddev='0.812455106303822' unit='relative'>1.42100176942861</average><data replicates='2' unit='relative'>1.9954942845056798</data><data replicates='1' unit='relative'>0.84650925435154</data></sample><sample id='31' time='-1' unit='-1' component='Embryo proper_globular stage'><average max='3.54568644292177' min='2.24191174024064' replicates='2' stddev='0.9219079334053017' unit='relative'>2.893799091581205</average><data replicates='2' unit='relative'>3.54568644292177</data><data replicates='1' unit='relative'>2.24191174024064</data></sample><sample id='54' time='-1' unit='-1' component='Seed coat_heart stage'><average max='0.32676185890615006' min='0.16979165581699007' replicates='2' stddev='0.11099469504857458' unit='relative'>0.24827675736157007</average><data replicates='2' unit='relative'>0.32676185890615006</data><data replicates='1' unit='relative'>0.16979165581699007</data></sample><sample id='56' time='-1' unit='-1' component='Seed coat_greenmaturestage'><average max='0.8670529059443797' min='0.20181227761823983' replicates='2' stddev='0.4703961594102132' unit='relative'>0.5344325917813098</average><data replicates='2' unit='relative'>0.8670529059443797</data><data replicates='1' unit='relative'>0.20181227761823983</data></sample><sample id='51' time='-1' unit='-1' component='Seed coat chalazal_globular stage'><average max='-0.1510010980832801' min='-0.32510462434591014' replicates='2' stddev='0.12310978404879587' unit='relative'>-0.23805286121459512</average><data replicates='1' unit='relative'>-0.1510010980832801</data><data replicates='2' unit='relative'>-0.32510462434591014</data></sample><sample id='48' time='-1' unit='-1' component='Endosperm chalazal_linearcotyledon stage'><average max='0.7372124237755902' min='0.3461629728650002' replicates='2' stddev='0.2765137185181541' unit='relative'>0.5416876983202952</average><data replicates='1' unit='relative'>0.3461629728650002</data><data replicates='2' unit='relative'>0.7372124237755902</data></sample><sample id='44' time='-1' unit='-1' component='Endosperm micropylar_greenmaturestage'><average max='2.17801550983345' min='2.0356046036418998' replicates='2' stddev='0.10069971748296641' unit='relative'>2.106810056737675</average><data replicates='1' unit='relative'>2.0356046036418998</data><data replicates='2' unit='relative'>2.17801550983345</data></sample><sample id='41' time='-1' unit='-1' component='Endosperm micropylar_heart stage'><average max='4.91505474240833' min='3.5593086692731197' replicates='2' stddev='0.9586572418809401' unit='relative'>4.237181705840725</average><data replicates='2' unit='relative'>4.91505474240833</data><data replicates='1' unit='relative'>3.5593086692731197</data></sample></line></substance>@"
    ]
    model [
      pathwayreference "2D_Omics_Distribution_1340371723762/AFLB3LEC1.gml"
    ]
    sbgn [
      role "MACROMOLECULE"
    ]
    src [
      fileName "hive://mapping/2D_Omics_Distribution_1340371723762/AFLB3LEC1.gml"
    ]
    url "http://www.arabidopsis.org/servlets/TairObject?id=137203&type=locus"
    visualmarker "0"
  ]
  node [
    id 25
    zlevel -1

    graphics [
      x 350.0
      y 474.0
      w 20.0
      h 20.0
      fill "#FFFFFF"
      outline "#000000"
      frameThickness 2.0
      gradient 0.0
      rounding 5.0
      type "de.ipk_gatersleben.ag_nw.graffiti.plugins.shapes.SourceSinkShape"
    ]
    model [
      pathwayreference "2D_Omics_Distribution_1340371723762/AFLB3LEC1.gml"
    ]
    sbgn [
      role "SOURCESINK"
    ]
    src [
      fileName "hive://mapping/2D_Omics_Distribution_1340371723762/AFLB3LEC1.gml"
    ]
  ]
  node [
    id 26
    zlevel -1

    graphics [
      x 224.0
      y 234.0
      w 120.0
      h 20.0
      fill "#CCCCCC"
      outline "#000000"
      frameThickness 0.0
      gradient 0.0
      rounding 15.0
      type "rectangle"
    ]
    label "Kagaya et al. 2005"
    labelgraphics [
      alignment "left"
      anchor "c"
      color "#000000"
      fontName "Arial"
      fontSize 12
      fontStyle "plain"
      type "text"
    ]
    model [
      pathwayreference "2D_Omics_Distribution_1340371723762/AFLB3LEC1.gml"
    ]
    src [
      fileName "hive://mapping/2D_Omics_Distribution_1340371723762/AFLB3LEC1.gml"
    ]
    url "http://www.ncbi.nlm.nih.gov/pubmed/15695450?ordinalpos=2&itool=EntrezSystem2.PEntrez.Pubmed.Pubmed_ResultsPanel.Pubmed_DefaultReportPanel.Pubmed_RVDocSum"
  ]
  node [
    id 27
    zlevel -1

    graphics [
      x 540.0
      y 350.0
      w 60.0
      h 40.0
      fill "#CCCCCC"
      outline "#000000"
      frameThickness 0.0
      gradient 0.0
      rounding 15.0
      type "rectangle"
    ]
    label "<html> <center> To et al. <br> 2006"
    labelgraphics [
      alignment "left"
      anchor "c"
      color "#000000"
      fontName "Arial"
      fontSize 12
      fontStyle "plain"
      type "text"
    ]
    model [
      pathwayreference "2D_Omics_Distribution_1340371723762/AFLB3LEC1.gml"
    ]
    src [
      fileName "hive://mapping/2D_Omics_Distribution_1340371723762/AFLB3LEC1.gml"
    ]
    url "http://www.ncbi.nlm.nih.gov/pubmed/16731585?ordinalpos=1&itool=EntrezSystem2.PEntrez.Pubmed.Pubmed_ResultsPanel.Pubmed_DefaultReportPanel.Pubmed_RVDocSum"
  ]
  node [
    id 28
    zlevel -1

    graphics [
      x 600.0
      y 370.0
      w 20.0
      h 20.0
      fill "#FFFFFF"
      outline "#000000"
      frameThickness 2.0
      gradient 0.0
      rounding 0.0
      type "rectangle"
    ]
    label "<html><b>&#92;&#92;"
    labelgraphics [
      alignment "left"
      anchor "c"
      color "#000000"
      fontName "Arial"
      fontSize 12
      fontStyle "plain"
      type "text"
    ]
    model [
      pathwayreference "2D_Omics_Distribution_1340371723762/AFLB3LEC1.gml"
    ]
    sbgn [
      role "OMITTEDPROCESS"
    ]
    src [
      fileName "hive://mapping/2D_Omics_Distribution_1340371723762/AFLB3LEC1.gml"
    ]
  ]
  node [
    id 29
    zlevel -1

    graphics [
      x 600.0
      y 330.0
      w 20.0
      h 20.0
      fill "#FFFFFF"
      outline "#000000"
      frameThickness 2.0
      gradient 0.0
      rounding 5.0
      type "de.ipk_gatersleben.ag_nw.graffiti.plugins.shapes.SourceSinkShape"
    ]
    model [
      pathwayreference "2D_Omics_Distribution_1340371723762/AFLB3LEC1.gml"
    ]
    sbgn [
      role "SOURCESINK"
    ]
    src [
      fileName "hive://mapping/2D_Omics_Distribution_1340371723762/AFLB3LEC1.gml"
    ]
  ]
  edge [
    id 1
    source 2
    target 21
    SBGN [
      BendOut "550.0;414.0"
    ]
    graphics [
      fill "#000000"
      outline "#000000"
      Line [
        point [ x 0.0 y 0.0 ]
        point [ x 520.0 y 474.0 ]
        point [ x 0.0 y 0.0 ]
      ]
      arrow "last"
      frameThickness 2.0
      gradient 0.0
      rounding 5.0
      type "org.graffiti.plugins.views.defaults.PolyLineEdgeShape"
      thickness 1.0
    ]
    model [
      pathwayreference "2D_Omics_Distribution_1340371723762/AFLB3LEC1.gml"
    ]
    sbgn [
      role "PRODUCTION"
    ]
    src [
      fileName "hive://mapping/2D_Omics_Distribution_1340371723762/AFLB3LEC1.gml"
    ]
  ]
  edge [
    id 2
    source 3
    target 24
    SBGN [
      BendOut "520.0;174.0"
    ]
    graphics [
      fill "#000000"
      outline "#000000"
      Line [
        point [ x 0.0 y 0.0 ]
        point [ x 490.0 y 194.0 ]
        point [ x 0.0 y 0.0 ]
      ]
      arrow "last"
      frameThickness 2.0
      gradient 0.0
      rounding 5.0
      type "org.graffiti.plugins.views.defaults.PolyLineEdgeShape"
      thickness 1.0
    ]
    model [
      pathwayreference "2D_Omics_Distribution_1340371723762/AFLB3LEC1.gml"
    ]
    sbgn [
      role "PRODUCTION"
    ]
    src [
      fileName "hive://mapping/2D_Omics_Distribution_1340371723762/AFLB3LEC1.gml"
    ]
  ]
  edge [
    id 3
    source 4
    target 2
    SBGN [
      BendIn "510.0;414.0"
    ]
    graphics [
      fill "#000000"
      outline "#000000"
      Line [
        point [ x 0.0 y 0.0 ]
        point [ x 480.0 y 474.0 ]
        point [ x 0.0 y 0.0 ]
      ]
      arrow "none"
      frameThickness 2.0
      gradient 0.0
      rounding 5.0
      type "org.graffiti.plugins.views.defaults.PolyLineEdgeShape"
      thickness 1.0
    ]
    model [
      pathwayreference "2D_Omics_Distribution_1340371723762/AFLB3LEC1.gml"
    ]
    sbgn [
      role "CONSUMPTION"
    ]
    src [
      fileName "hive://mapping/2D_Omics_Distribution_1340371723762/AFLB3LEC1.gml"
    ]
  ]
  edge [
    id 4
    source 5
    target 22
    SBGN [
      BendOut "160.0;414.0"
    ]
    graphics [
      fill "#000000"
      outline "#000000"
      Line [
        point [ x 0.0 y 0.0 ]
        point [ x 130.0 y 474.0 ]
        point [ x 0.0 y 0.0 ]
      ]
      arrow "last"
      frameThickness 2.0
      gradient 0.0
      rounding 5.0
      type "org.graffiti.plugins.views.defaults.PolyLineEdgeShape"
      thickness 1.0
    ]
    model [
      pathwayreference "2D_Omics_Distribution_1340371723762/AFLB3LEC1.gml"
    ]
    sbgn [
      role "PRODUCTION"
    ]
    src [
      fileName "hive://mapping/2D_Omics_Distribution_1340371723762/AFLB3LEC1.gml"
    ]
  ]
  edge [
    id 5
    source 6
    target 5
    SBGN [
      BendIn "120.0;414.0"
    ]
    graphics [
      fill "#000000"
      outline "#000000"
      Line [
        point [ x 0.0 y 0.0 ]
        point [ x 90.0 y 474.0 ]
        point [ x 0.0 y 0.0 ]
      ]
      arrow "none"
      frameThickness 2.0
      gradient 0.0
      rounding 5.0
      type "org.graffiti.plugins.views.defaults.PolyLineEdgeShape"
      thickness 1.0
    ]
    model [
      pathwayreference "2D_Omics_Distribution_1340371723762/AFLB3LEC1.gml"
    ]
    sbgn [
      role "CONSUMPTION"
    ]
    src [
      fileName "hive://mapping/2D_Omics_Distribution_1340371723762/AFLB3LEC1.gml"
    ]
  ]
  edge [
    id 6
    source 7
    target 21
    SBGN [
      BendOut "700.0;414.0"
    ]
    graphics [
      fill "#000000"
      outline "#000000"
      Line [
        point [ x 0.0 y 0.0 ]
        point [ x 670.0 y 474.0 ]
        point [ x 0.0 y 0.0 ]
      ]
      arrow "last"
      frameThickness 2.0
      gradient 0.0
      rounding 5.0
      type "org.graffiti.plugins.views.defaults.PolyLineEdgeShape"
      thickness 1.0
    ]
    model [
      pathwayreference "2D_Omics_Distribution_1340371723762/AFLB3LEC1.gml"
    ]
    sbgn [
      role "PRODUCTION"
    ]
    src [
      fileName "hive://mapping/2D_Omics_Distribution_1340371723762/AFLB3LEC1.gml"
    ]
  ]
  edge [
    id 7
    source 8
    target 7
    SBGN [
      BendIn "740.0;414.0"
    ]
    graphics [
      fill "#000000"
      outline "#000000"
      Line [
        point [ x 0.0 y 0.0 ]
        point [ x 710.0 y 474.0 ]
        point [ x 0.0 y 0.0 ]
      ]
      arrow "none"
      frameThickness 2.0
      gradient 0.0
      rounding 5.0
      type "org.graffiti.plugins.views.defaults.PolyLineEdgeShape"
      thickness 1.0
    ]
    model [
      pathwayreference "2D_Omics_Distribution_1340371723762/AFLB3LEC1.gml"
    ]
    sbgn [
      role "CONSUMPTION"
    ]
    src [
      fileName "hive://mapping/2D_Omics_Distribution_1340371723762/AFLB3LEC1.gml"
    ]
  ]
  edge [
    id 8
    source 9
    target 3
    SBGN [
      BendIn "560.0;174.0"
    ]
    graphics [
      fill "#000000"
      outline "#000000"
      Line [
        point [ x 0.0 y 0.0 ]
        point [ x 530.0 y 194.0 ]
        point [ x 0.0 y 0.0 ]
      ]
      arrow "none"
      frameThickness 2.0
      gradient 0.0
      rounding 5.0
      type "org.graffiti.plugins.views.defaults.PolyLineEdgeShape"
      thickness 1.0
    ]
    model [
      pathwayreference "2D_Omics_Distribution_1340371723762/AFLB3LEC1.gml"
    ]
    sbgn [
      role "CONSUMPTION"
    ]
    src [
      fileName "hive://mapping/2D_Omics_Distribution_1340371723762/AFLB3LEC1.gml"
    ]
  ]
  edge [
    id 9
    source 10
    target 11
    SBGN [
      BendIn "300.0;294.0"
    ]
    graphics [
      fill "#000000"
      outline "#000000"
      Line [
        point [ x 0.0 y 0.0 ]
        point [ x 270.0 y 314.0 ]
        point [ x 0.0 y 0.0 ]
      ]
      arrow "none"
      frameThickness 2.0
      gradient 0.0
      rounding 5.0
      type "org.graffiti.plugins.views.defaults.PolyLineEdgeShape"
      thickness 1.0
    ]
    model [
      pathwayreference "2D_Omics_Distribution_1340371723762/AFLB3LEC1.gml"
    ]
    sbgn [
      role "CONSUMPTION"
    ]
    src [
      fileName "hive://mapping/2D_Omics_Distribution_1340371723762/AFLB3LEC1.gml"
    ]
  ]
  edge [
    id 10
    source 11
    target 23
    SBGN [
      BendOut "340.0;294.0"
    ]
    graphics [
      fill "#000000"
      outline "#000000"
      Line [
        point [ x 0.0 y 0.0 ]
        point [ x 310.0 y 314.0 ]
        point [ x 0.0 y 0.0 ]
      ]
      arrow "last"
      frameThickness 2.0
      gradient 0.0
      rounding 5.0
      type "org.graffiti.plugins.views.defaults.PolyLineEdgeShape"
      thickness 1.0
    ]
    model [
      pathwayreference "2D_Omics_Distribution_1340371723762/AFLB3LEC1.gml"
    ]
    sbgn [
      role "PRODUCTION"
    ]
    src [
      fileName "hive://mapping/2D_Omics_Distribution_1340371723762/AFLB3LEC1.gml"
    ]
  ]
  edge [
    id 11
    source 12
    target 22
    SBGN [
      BendOut "310.0;414.0"
    ]
    graphics [
      fill "#000000"
      outline "#000000"
      Line [
        point [ x 0.0 y 0.0 ]
        point [ x 280.0 y 474.0 ]
        point [ x 0.0 y 0.0 ]
      ]
      arrow "last"
      frameThickness 2.0
      gradient 0.0
      rounding 5.0
      type "org.graffiti.plugins.views.defaults.PolyLineEdgeShape"
      thickness 1.0
    ]
    model [
      pathwayreference "2D_Omics_Distribution_1340371723762/AFLB3LEC1.gml"
    ]
    sbgn [
      role "PRODUCTION"
    ]
    src [
      fileName "hive://mapping/2D_Omics_Distribution_1340371723762/AFLB3LEC1.gml"
    ]
  ]
  edge [
    id 12
    source 13
    target 14
    SBGN [
      BendIn "230.0;330.0"
    ]
    graphics [
      fill "#000000"
      outline "#000000"
      Line [
        point [ x 0.0 y 0.0 ]
        point [ x 200.0 y 350.0 ]
        point [ x 0.0 y 0.0 ]
      ]
      arrow "none"
      frameThickness 2.0
      gradient 0.0
      rounding 5.0
      type "org.graffiti.plugins.views.defaults.PolyLineEdgeShape"
      thickness 1.0
    ]
    model [
      pathwayreference "2D_Omics_Distribution_1340371723762/AFLB3LEC1.gml"
    ]
    sbgn [
      role "CONSUMPTION"
    ]
    src [
      fileName "hive://mapping/2D_Omics_Distribution_1340371723762/AFLB3LEC1.gml"
    ]
  ]
  edge [
    id 13
    source 14
    target 22
    SBGN [
      BendOut "230.0;370.0"
    ]
    graphics [
      fill "#000000"
      outline "#000000"
      Line [
        point [ x 0.0 y 0.0 ]
        point [ x 200.0 y 390.0 ]
        point [ x 0.0 y 0.0 ]
      ]
      arrow "last"
      frameThickness 2.0
      gradient 0.0
      rounding 5.0
      type "org.graffiti.plugins.views.defaults.PolyLineEdgeShape"
      thickness 1.0
    ]
    model [
      pathwayreference "2D_Omics_Distribution_1340371723762/AFLB3LEC1.gml"
    ]
    sbgn [
      role "PRODUCTION"
    ]
    src [
      fileName "hive://mapping/2D_Omics_Distribution_1340371723762/AFLB3LEC1.gml"
    ]
  ]
  edge [
    id 14
    source 21
    target 28
    graphics [
      fill "#000000"
      outline "#000000"
      Line [
        point [ x 0.0 y 0.0 ]
        point [ x 640.0 y 370.0 ]
        point [ x 0.0 y 0.0 ]
      ]
      arrow "last"
      arrowheadstyle "stimulation"
      frameThickness 2.0
      gradient 0.0
      rounding 5.0
      type "org.graffiti.plugins.views.defaults.PolyLineEdgeShape"
      thickness 15.0
    ]
    model [
      pathwayreference "2D_Omics_Distribution_1340371723762/AFLB3LEC1.gml"
    ]
    sbgn [
      role "STIMULATION"
    ]
    src [
      fileName "hive://mapping/2D_Omics_Distribution_1340371723762/AFLB3LEC1.gml"
    ]
  ]
  edge [
    id 15
    source 22
    target 14
    graphics [
      fill "#000000"
      outline "#000000"
      Line [
        point [ x 0.0 y 0.0 ]
        point [ x 240.0 y 370.0 ]
        point [ x 0.0 y 0.0 ]
      ]
      arrow "last"
      arrowheadstyle "stimulation"
      frameThickness 2.0
      gradient 0.0
      rounding 5.0
      type "org.graffiti.plugins.views.defaults.PolyLineEdgeShape"
      thickness 15.0
    ]
    model [
      pathwayreference "2D_Omics_Distribution_1340371723762/AFLB3LEC1.gml"
    ]
    sbgn [
      role "STIMULATION"
    ]
    src [
      fileName "hive://mapping/2D_Omics_Distribution_1340371723762/AFLB3LEC1.gml"
    ]
  ]
  edge [
    id 16
    source 23
    target 12
    graphics [
      fill "#000000"
      outline "#000000"
      Line [
        point [ x 0.0 y 0.0 ]
        point [ x 300.0 y 334.0 ]
        point [ x 0.0 y 0.0 ]
      ]
      arrow "last"
      arrowheadstyle "stimulation"
      frameThickness 2.0
      gradient 0.0
      rounding 5.0
      type "org.graffiti.plugins.views.defaults.PolyLineEdgeShape"
      thickness 15.0
    ]
    model [
      pathwayreference "2D_Omics_Distribution_1340371723762/AFLB3LEC1.gml"
    ]
    sbgn [
      role "STIMULATION"
    ]
    src [
      fileName "hive://mapping/2D_Omics_Distribution_1340371723762/AFLB3LEC1.gml"
    ]
  ]
  edge [
    id 17
    source 23
    target 2
    graphics [
      fill "#000000"
      outline "#000000"
      Line [
        point [ x 0.0 y 0.0 ]
        point [ x 500.0 y 334.0 ]
        point [ x 0.0 y 0.0 ]
      ]
      arrow "last"
      arrowheadstyle "stimulation"
      frameThickness 2.0
      gradient 0.0
      rounding 5.0
      type "org.graffiti.plugins.views.defaults.PolyLineEdgeShape"
      thickness 15.0
    ]
    model [
      pathwayreference "2D_Omics_Distribution_1340371723762/AFLB3LEC1.gml"
    ]
    sbgn [
      role "STIMULATION"
    ]
    src [
      fileName "hive://mapping/2D_Omics_Distribution_1340371723762/AFLB3LEC1.gml"
    ]
  ]
  edge [
    id 18
    source 23
    target 3
    graphics [
      fill "#000000"
      outline "#000000"
      Line [
        point [ x 0.0 y 0.0 ]
        point [ x 510.0 y 314.0 ]
        point [ x 0.0 y 0.0 ]
      ]
      arrow "last"
      arrowheadstyle "stimulation"
      frameThickness 2.0
      gradient 0.0
      rounding 5.0
      type "org.graffiti.plugins.views.defaults.PolyLineEdgeShape"
      thickness 15.0
    ]
    model [
      pathwayreference "2D_Omics_Distribution_1340371723762/AFLB3LEC1.gml"
    ]
    sbgn [
      role "STIMULATION"
    ]
    src [
      fileName "hive://mapping/2D_Omics_Distribution_1340371723762/AFLB3LEC1.gml"
    ]
  ]
  edge [
    id 19
    source 24
    target 11
    graphics [
      fill "#000000"
      outline "#000000"
      Line [
        point [ x 0.0 y 0.0 ]
        point [ x 290.0 y 194.0 ]
        point [ x 0.0 y 0.0 ]
      ]
      arrow "last"
      arrowheadstyle "stimulation"
      frameThickness 2.0
      gradient 0.0
      rounding 5.0
      type "org.graffiti.plugins.views.defaults.PolyLineEdgeShape"
      thickness 15.0
    ]
    model [
      pathwayreference "2D_Omics_Distribution_1340371723762/AFLB3LEC1.gml"
    ]
    sbgn [
      role "STIMULATION"
    ]
    src [
      fileName "hive://mapping/2D_Omics_Distribution_1340371723762/AFLB3LEC1.gml"
    ]
  ]
  edge [
    id 20
    source 24
    target 5
    graphics [
      fill "#000000"
      outline "#000000"
      Line [
        point [ x 0.0 y 0.0 ]
        point [ x 110.0 y 150.0 ]
        point [ x 0.0 y 0.0 ]
      ]
      arrow "last"
      arrowheadstyle "stimulation"
      frameThickness 2.0
      gradient 0.0
      rounding 5.0
      type "org.graffiti.plugins.views.defaults.PolyLineEdgeShape"
      thickness 15.0
    ]
    model [
      pathwayreference "2D_Omics_Distribution_1340371723762/AFLB3LEC1.gml"
    ]
    sbgn [
      role "STIMULATION"
    ]
    src [
      fileName "hive://mapping/2D_Omics_Distribution_1340371723762/AFLB3LEC1.gml"
    ]
  ]
  edge [
    id 21
    source 24
    target 7
    graphics [
      fill "#000000"
      outline "#000000"
      Line [
        point [ x 0.0 y 0.0 ]
        point [ x 690.0 y 150.0 ]
        point [ x 0.0 y 0.0 ]
      ]
      arrow "last"
      arrowheadstyle "stimulation"
      frameThickness 2.0
      gradient 0.0
      rounding 5.0
      type "org.graffiti.plugins.views.defaults.PolyLineEdgeShape"
      thickness 15.0
    ]
    model [
      pathwayreference "2D_Omics_Distribution_1340371723762/AFLB3LEC1.gml"
    ]
    sbgn [
      role "STIMULATION"
    ]
    src [
      fileName "hive://mapping/2D_Omics_Distribution_1340371723762/AFLB3LEC1.gml"
    ]
  ]
  edge [
    id 22
    source 25
    target 12
    SBGN [
      BendIn "350.0;414.0"
    ]
    graphics [
      fill "#000000"
      outline "#000000"
      Line [
        point [ x 0.0 y 0.0 ]
        point [ x 320.0 y 474.0 ]
        point [ x 0.0 y 0.0 ]
      ]
      arrow "none"
      frameThickness 2.0
      gradient 0.0
      rounding 5.0
      type "org.graffiti.plugins.views.defaults.PolyLineEdgeShape"
      thickness 1.0
    ]
    model [
      pathwayreference "2D_Omics_Distribution_1340371723762/AFLB3LEC1.gml"
    ]
    sbgn [
      role "CONSUMPTION"
    ]
    src [
      fileName "hive://mapping/2D_Omics_Distribution_1340371723762/AFLB3LEC1.gml"
    ]
  ]
  edge [
    id 23
    source 28
    target 21
    SBGN [
      BendOut "630.0;370.0"
    ]
    graphics [
      fill "#000000"
      outline "#000000"
      Line [
        point [ x 0.0 y 0.0 ]
        point [ x 600.0 y 390.0 ]
        point [ x 0.0 y 0.0 ]
      ]
      arrow "last"
      frameThickness 2.0
      gradient 0.0
      rounding 5.0
      type "org.graffiti.plugins.views.defaults.PolyLineEdgeShape"
      thickness 1.0
    ]
    model [
      pathwayreference "2D_Omics_Distribution_1340371723762/AFLB3LEC1.gml"
    ]
    sbgn [
      role "PRODUCTION"
    ]
    src [
      fileName "hive://mapping/2D_Omics_Distribution_1340371723762/AFLB3LEC1.gml"
    ]
  ]
  edge [
    id 24
    source 29
    target 28
    SBGN [
      BendIn "630.0;330.0"
    ]
    graphics [
      fill "#000000"
      outline "#000000"
      Line [
        point [ x 0.0 y 0.0 ]
        point [ x 600.0 y 350.0 ]
        point [ x 0.0 y 0.0 ]
      ]
      arrow "none"
      frameThickness 2.0
      gradient 0.0
      rounding 5.0
      type "org.graffiti.plugins.views.defaults.PolyLineEdgeShape"
      thickness 1.0
    ]
    model [
      pathwayreference "2D_Omics_Distribution_1340371723762/AFLB3LEC1.gml"
    ]
    sbgn [
      role "CONSUMPTION"
    ]
    src [
      fileName "hive://mapping/2D_Omics_Distribution_1340371723762/AFLB3LEC1.gml"
    ]
  ]
]
